# Supplementary material for: Genetic interaction analysis of Candida glabrata transcription factors CST6 and UPC2A in the regulation of respiration and fluconazole susceptibility
Source: Antimicrob Agents Chemother. 2024 Dec 23;69(2):e01294-24. doi: 10.1128/aac.01294-24 (PMC11823675; doi:10.1128/aac.01294-24)
Supplement: Table S1 — Sterol profiles. [file aac.01294-24-s0003.xlsx]

## Sheet: Sheet1
With Fluconazole (16 µg/mL)
	upc2A∆ cst6∆		upc2AD		cst6D		BG2
	mean	± SD	mean	± SD	mean	± SD	mean	± SD
Ergosta-5,8,22,24-tetraenol	2.48049	0.11812	0.346061	0.11236	3.527	0.347515	1.6525	0.146944
Ergosta-5,8,22-trienol	0.602519	0.151817			0.830071	0.0867546	1.45129	0.188186
Zymosterol	0.546289	0.144532			1.33321	0.250989	1.3649	0.169553
Ergosterol	38.1362	1.43994	10.1747	0.556744	53.4953	1.71736	30.9215	0.995126
Ergosta-7,22-dienol	8.03918	0.307144	0.622871	0.0108999	3.98647	0.413738	1.72551	0.292716
4,14 dimethyl zymosterol	3.85509	0.11135	5.81429	0.682991	0.826563	0.122593	4.85841	0.186075
Fecosterol (Ergosta-8,24(28)-dienol)	0.446429	0.0864718			0.37164	0.0166901	0.831463	0.0803569
14 methyl fecosterol	1.68267	0.131391	3.72546	0.343146	1.51912	0.0566984	5.31474	0.153167
Ergosta-5,7-dienol	0.162269	0.0566001			0.18798	0.0477511	0.590087	0.00776705
Episterol (Ergosta-7,24(28)-dienol)							0.652279	0.0257289
4,4 dimethyl Ergosta 8,14,24(28)	1.03456	0.108413			0.531309	0.0331885	0.744746	0.00907386
14 methyl ergosta-8,24(28)-dien-3-6-diol	1.68597	0.5917	0.734532	0.0707926	3.41251	0.315481	10.5626	0.27342
Lanosterol	36.1026	0.894012	70.1227	2.22483	27.8774	1.06784	35.8251	1.19276
Eburicol	5.22576	0.320596	8.4594	3.05233	2.10149	1.78615	3.50491	0.266397
Total	100		100		100		100
Ergosterol (µg / mg dry weight cells)	2.53979	0.12326	1.84323	0.335764	3.75159	0.289426	5.42674	0.151918
