# Supplementary material for: Genetic interaction analysis of Candida glabrata transcription factors CST6 and UPC2A in the regulation of respiration and fluconazole susceptibility
Source: Antimicrob Agents Chemother. 2024 Dec 23;69(2):e01294-24. doi: 10.1128/aac.01294-24 (PMC11823675; doi:10.1128/aac.01294-24)
Supplement: Table S2 — RNA-seq data. [file aac.01294-24-s0004.xlsx]

## Sheet: legend
Column description
gene_ID	gene identifier
basemean	average of normalized counts over all samples
log2FoldChange	the base 2 logarithm of the fold change
lfcSE	standard error for the log2 fold change
stat	Wald Statistic
pvalue	p value for the statistical significance of the fold change
padj	p value adjusted for multiple hypothesis testing with the Benjamini-Hochberg procedure
gene_type	gene type
chromosome	chromosome name
start	gene start position on the chromosome
stop	gene stop position on the chromosome
strand	reading frame, if "-" the alignment is to the reverse complement of reference sequence
name	gene name from GFF annotation file
description	gene description from GFF annotation file

## Sheet: cst6_vs_BG2
gene_ID	baseMean	log2FoldChange	lfcSE	stat	pvalue	padj	gene_type	chromosome	start	stop	strand	name	description
CAGL0A02255g	20747.8	-4.97037	0.0389315	-127.67	0	0	protein_coding_gene	ChrA_C_glabrata_CBS138	241096	245525	+		Protein of unknown function;ebi_biotype=protein_coding
CAGL0A02277g	8456.17	-4.77467	0.0631925	-75.5575	0	0	protein_coding_gene	ChrA_C_glabrata_CBS138	248522	249340	+		Protein of unknown function;ebi_biotype=protein_coding
CAGL0B03421g	5047.73	2.58743	0.0543372	47.618	0	0	protein_coding_gene	ChrB_C_glabrata_CBS138	335968	341598	-		Ortholog(s) have DNA-binding transcription activator activity%2C RNA polymerase II-specific%2C RNA polymerase II cis-regulatory region sequence-specific DNA binding activity;ebi_biotype=protein_coding
CAGL0C00110g	89905.1	3.44407	0.0275177	125.158	0	0	protein_coding_gene	ChrC_C_glabrata_CBS138	1	11451	-	EPA6	Sub-telomerically encoded adhesin with a role in cell adhesion%2C binds to ligands containing a terminal galactose residue%2C expressed during murine urinary tract infection%2C biofilm-upregulated%2C belongs to adhesin cluster I;ebi_biotype=protein_coding
CAGL0C01325g	52075	-1.10199	0.024759	-44.5086	0	0	protein_coding_gene	ChrC_C_glabrata_CBS138	139971	140926	+		Ortholog(s) have cytochrome-c oxidase activity%2C nitrite reductase (NO-forming) activity%2C role in mitochondrial electron transport%2C cytochrome c to oxygen and mitochondrial respiratory chain complex IV localization;ebi_biotype=protein_coding
CAGL0C03223g	5504.13	-2.72614	0.0649386	-41.9804	0	0	protein_coding_gene	ChrC_C_glabrata_CBS138	321797	323599	+	SDH2	Putative iron-sulfur protein subunit of succinate dehydrogenase%2C gene is downregulated in azole-resistant strain;ebi_biotype=protein_coding
CAGL0D05192g	19102.9	-1.5879	0.0361952	-43.8704	0	0	protein_coding_gene	ChrD_C_glabrata_CBS138	496315	497137	+		Ortholog(s) have ubiquinol-cytochrome-c reductase activity and role in aerobic respiration%2C mitochondrial electron transport%2C ubiquinol to cytochrome c;ebi_biotype=protein_coding
CAGL0D05940g	56447	1.96337	0.0296913	66.1261	0	0	protein_coding_gene	ChrD_C_glabrata_CBS138	565516	567930	+	ERG1	Squalene epoxidase with a role in ergosterol synthesis%2C involved in growth under conditions of low oxygen tension;ebi_biotype=protein_coding
CAGL0D06424g	59650.4	-1.55083	0.02477	-62.6091	0	0	protein_coding_gene	ChrD_C_glabrata_CBS138	603922	608216	-	ACO1	Putative aconitate hydratase;ebi_biotype=protein_coding
CAGL0E04114g	40589.4	1.49382	0.0299474	49.8813	0	0	protein_coding_gene	ChrE_C_glabrata_CBS138	394378	398521	-		Ortholog(s) have role in cellular response to oxidative stress%2C protein quality control for misfolded or incompletely synthesized proteins and mitochondrial inner membrane localization;ebi_biotype=protein_coding
CAGL0E06666g	12907.6	2.43391	0.0573784	42.4186	0	0	protein_coding_gene	ChrE_C_glabrata_CBS138	670430	674692	-	EPA2	Epithelial adhesion protein%2C predicted GPI-anchor%2C belongs to adhesin cluster I;ebi_biotype=protein_coding
CAGL0F00187g	8302.79	2.16689	0.0546234	39.6697	0	0	protein_coding_gene	ChrF_C_glabrata_CBS138	19417	21379	+	FET4	Has domain(s) with predicted role in transmembrane transport;ebi_biotype=protein_coding
CAGL0F01793g	25504	1.53697	0.0292403	52.5634	0	0	protein_coding_gene	ChrF_C_glabrata_CBS138	177256	178817	-	ERG3	Delta 5%2C6 sterol desaturase%2C C-5 sterol desaturase%2C predicted transmembrane domain and endolasmic reticulum (ER) binding motif%2C gene used for molecular typing of C. glabrata strain isolates;ebi_biotype=protein_coding
CAGL0F04213g	75161.5	-1.15665	0.0269842	-42.864	0	0	protein_coding_gene	ChrF_C_glabrata_CBS138	419277	420999	+		Ortholog(s) have ATP:ADP antiporter activity;ebi_biotype=protein_coding
CAGL0F04565g	22102	-1.99917	0.0337776	-59.1863	0	0	protein_coding_gene	ChrF_C_glabrata_CBS138	457546	461169	+		Ortholog(s) have ubiquinol-cytochrome-c reductase activity%2C role in aerobic respiration and mitochondrial respiratory chain complex III%2C mitochondrion localization;ebi_biotype=protein_coding
CAGL0F06413g	12655.9	1.79853	0.0437504	41.1089	0	0	protein_coding_gene	ChrF_C_glabrata_CBS138	634134	636657	+	FET3	Putative copper ferroxidase involved in iron uptake;ebi_biotype=protein_coding
CAGL0G09581g	33926.1	-1.04208	0.0248562	-41.9245	0	0	protein_coding_gene	ChrG_C_glabrata_CBS138	915283	916971	-		Ortholog(s) have GTPase activity%2C translation elongation factor activity%2C role in mitochondrial translation%2C mitochondrial translational elongation and intracellular anatomical structure%2C mitochondrion localization;ebi_biotype=protein_coding
CAGL0G10131g	34992.4	-1.19723	0.0258607	-46.2955	0	0	protein_coding_gene	ChrG_C_glabrata_CBS138	970665	972571	+	QCR2	Ortholog(s) have ubiquinol-cytochrome-c reductase activity and role in aerobic respiration%2C mitochondrial electron transport%2C ubiquinol to cytochrome c;ebi_biotype=protein_coding
CAGL0G10153g	17132.7	-1.33835	0.0303056	-44.1617	0	0	protein_coding_gene	ChrG_C_glabrata_CBS138	973145	974261	+	QCR7	Has domain(s) with predicted role in mitochondrial electron transport%2C ubiquinol to cytochrome c and mitochondrial respiratory chain complex III localization;ebi_biotype=protein_coding
CAGL0H09592g	3543.42	4.45352	0.103889	42.8682	0	0	protein_coding_gene	ChrH_C_glabrata_CBS138	936636	938702	+		Putative GPI-linked cell wall protein;ebi_biotype=protein_coding
CAGL0H09614g	3230.91	4.93442	0.103124	47.8496	0	0	protein_coding_gene	ChrH_C_glabrata_CBS138	939082	940030	-		Putative GPI-linked cell wall protein;ebi_biotype=protein_coding
CAGL0H09966g	3225.8	2.73745	0.0655125	41.7852	0	0	protein_coding_gene	ChrH_C_glabrata_CBS138	972421	973945	+		Ortholog of S. cerevisiae : FMP23 and Saccharomyces cerevisiae S288C : YBR047W;ebi_biotype=protein_coding
CAGL0I03190g	24713.8	-1.54099	0.036177	-42.5957	0	0	protein_coding_gene	ChrI_C_glabrata_CBS138	273237	275875	-	RIP1	Putative ubiquinol-Cytochrome c reductase iron-sulfur protein;ebi_biotype=protein_coding
CAGL0I05170g	13025.9	-2.05254	0.0418743	-49.0166	0	0	protein_coding_gene	ChrI_C_glabrata_CBS138	487084	493372	+	CST6	bZIP domain-containing protein involved in regulation of biofilm formation%2C negatively regulates expression of the EPA6 adhesin independently of Yak1p/Sir4p signaling%2C regulates carbonic anhydrase Nce103p in response to carbon dioxide;ebi_biotype=protein_coding
CAGL0I06743g	24614	1.56935	0.0377885	41.5298	0	0	protein_coding_gene	ChrI_C_glabrata_CBS138	653433	655107	+	FTR1	Putative ferrous iron transmembrane transporter involved in iron uptake;ebi_biotype=protein_coding
CAGL0I10098g	7142.4	2.52403	0.0571649	44.1534	0	0	protein_coding_gene	ChrI_C_glabrata_CBS138	959100	966915	-	PWP7	Cell wall protein that mediates adhesion to endothelial cells%2C predicted GPI anchor and signal peptide%2C contains multiple tandem repeats%2C expressed in stationary growth phase%2C belongs to adhesin cluster II;ebi_biotype=protein_coding
CAGL0I10384g	19696	1.67391	0.0431624	38.7815	0	0	protein_coding_gene	ChrI_C_glabrata_CBS138	1027723	1030067	+	TPO3	Predicted polyamine transporter of the major facilitator superfamily%2C required for azole resistance;ebi_biotype=protein_coding
CAGL0K00110g	66085.7	-2.52131	0.0330839	-76.2096	0	0	protein_coding_gene	ChrK_C_glabrata_CBS138	1628	5947	-	AWP2	Putative adhesin%2C identified in cell wall extracts by mass spectrometry%2C belongs to adhesin cluster V%2C predicted GPI-anchor;ebi_biotype=protein_coding
CAGL0K08338g	38974.5	2.21882	0.0526362	42.1538	0	0	protein_coding_gene	ChrK_C_glabrata_CBS138	840097	842713	-		Protein of unknown function;ebi_biotype=protein_coding
CAGL0K12100g	28116.3	1.73512	0.0295336	58.7509	0	0	protein_coding_gene	ChrK_C_glabrata_CBS138	1184171	1185537	+		Putative coproporphyrinogen III oxidase%2C protein differentially expressed in azole resistant strain;ebi_biotype=protein_coding
CAGL0L10406g	28713	-1.67479	0.0341285	-49.073	0	0	protein_coding_gene	ChrL_C_glabrata_CBS138	1113403	1114946	+	CYT1	Ortholog(s) have role in mitochondrial electron transport%2C ubiquinol to cytochrome c and mitochondrial respiratory chain complex III localization;ebi_biotype=protein_coding
CAGL0E01243g	5750.24	2.03022	0.0547631	37.0728	7.70001e-301	1.26256e-298	protein_coding_gene	ChrE_C_glabrata_CBS138	110966	113215	+	CTH2	Protein involved in cellular iron homeostasis%2C induced by Aft1p to reduce expression of iron-associated genes under iron starvation;ebi_biotype=protein_coding
CAGL0M08602g	15963.8	1.24175	0.0337739	36.7665	6.32543e-296	1.00574e-293	protein_coding_gene	ChrM_C_glabrata_CBS138	856323	859443	-		Ortholog(s) have ATPase-coupled cation transmembrane transporter activity%2C copper ion binding activity;ebi_biotype=protein_coding
CAGL0L01177g	15245.7	1.2728	0.0350196	36.3454	3.11031e-289	4.79994e-287	protein_coding_gene	ChrL_C_glabrata_CBS138	136598	138207	-	FRDS1	Putative soluble fumarate reductase;ebi_biotype=protein_coding
CAGL0I04686g	27104.8	-0.861453	0.0239135	-36.0236	3.56969e-284	5.35148e-282	protein_coding_gene	ChrI_C_glabrata_CBS138	417294	418653	-		Ortholog(s) have ATPase activity%2C proton-transporting ATP synthase activity%2C rotational mechanism%2C proton-transporting ATPase activity%2C rotational mechanism activity and role in ATP synthesis coupled proton transport;ebi_biotype=protein_coding
CAGL0F01485g	2315.96	3.80752	0.107461	35.4317	5.54222e-275	8.07779e-273	protein_coding_gene	ChrF_C_glabrata_CBS138	150942	152394	-	TIR2	Putative GPI-linked cell wall mannoprotein of the Srp1p/Tip1p family;ebi_biotype=protein_coding
CAGL0K09372g	1956.88	2.57473	0.0729729	35.2834	1.05442e-272	1.49528e-270	protein_coding_gene	ChrK_C_glabrata_CBS138	925596	926871	-		Ortholog(s) have DNA-binding transcription repressor activity%2C RNA polymerase II-specific%2C RNA polymerase II cis-regulatory region sequence-specific DNA binding activity;ebi_biotype=protein_coding
CAGL0H09328g	9432.51	-1.42568	0.0407869	-34.9543	1.11586e-267	1.54076e-265	protein_coding_gene	ChrH_C_glabrata_CBS138	911541	912010	-		Ortholog(s) have ubiquinol-cytochrome-c reductase activity and role in aerobic respiration%2C mitochondrial electron transport%2C ubiquinol to cytochrome c%2C mitochondrial respiratory chain complex III assembly;ebi_biotype=protein_coding
CAGL0A03542g	18633.1	-1.12655	0.0326209	-34.5348	2.41439e-261	3.24829e-259	protein_coding_gene	ChrA_C_glabrata_CBS138	360430	361400	-	COX12	Cytochrome c oxidase;ebi_biotype=protein_coding
CAGL0E04334g	43451.2	1.61384	0.0472057	34.1875	3.71139e-256	4.86842e-254	protein_coding_gene	ChrE_C_glabrata_CBS138	414203	417387	-	ERG11	Putative cytochrome P-450 lanosterol 14-alpha-demethylase%2C target enzyme of azole antifungal drugs%2C increased protein abundance in azole resistant strain;ebi_biotype=protein_coding
CAGL0K05973g	38564.7	-0.933094	0.0276397	-33.7592	7.82689e-250	1.00165e-247	protein_coding_gene	ChrK_C_glabrata_CBS138	580503	582621	-	HSP60	Heat shock protein 60%2C mitochondrial precursor%2C putative chaperonin;ebi_biotype=protein_coding
CAGL0E01287g	22534.2	-1.24172	0.0369297	-33.6239	7.51399e-248	9.38712e-246	protein_coding_gene	ChrE_C_glabrata_CBS138	120570	122485	+	KGD2	Ortholog(s) have role in 2-oxoglutarate metabolic process and mitochondrial nucleoid%2C mitochondrial oxoglutarate dehydrogenase complex localization;ebi_biotype=protein_coding
CAGL0B02838g	8747.45	1.38024	0.0413343	33.392	1.78842e-244	2.18229e-242	protein_coding_gene	ChrB_C_glabrata_CBS138	274602	277256	-	MUP1	Protein of unknown function;ebi_biotype=protein_coding
CAGL0I01496g	20948.3	-1.07885	0.0326332	-33.0599	1.12101e-239	1.33681e-237	protein_coding_gene	ChrI_C_glabrata_CBS138	120087	122698	+		Ortholog(s) have ATPase activity%2C enzyme regulator activity and role in positive regulation of endodeoxyribonuclease activity%2C protein import into mitochondrial matrix%2C protein refolding%2C protein unfolding;ebi_biotype=protein_coding
CAGL0G02101g	19278	-1.26138	0.0386239	-32.6579	6.18374e-234	7.21024e-232	protein_coding_gene	ChrG_C_glabrata_CBS138	184827	185986	+	ECM4	Putative omega class glutathione transferase%2C gene is downregulated in azole-resistant strain;ebi_biotype=protein_coding
CAGL0J04202g	21041.5	-1.6612	0.0510084	-32.5673	1.19284e-232	1.36062e-230	protein_coding_gene	ChrJ_C_glabrata_CBS138	393049	394433	-	HSP12	Heat shock protein%2C gene is upregulated in azole-resistant strain%2C expression upregulated in biofilm vs planktonic cell culture;ebi_biotype=protein_coding
CAGL0L10164g	15674.5	1.28136	0.03962	32.3413	1.83937e-229	2.05344e-227	protein_coding_gene	ChrL_C_glabrata_CBS138	1095168	1096593	-	ETT1	Ortholog(s) have role in translational termination and nucleus localization;ebi_biotype=protein_coding
CAGL0G08712g	21974.2	-0.964665	0.0299218	-32.2396	4.92022e-228	5.37841e-226	protein_coding_gene	ChrG_C_glabrata_CBS138	824217	827751	-	KGD1	Ortholog(s) have mitochondrial nucleoid%2C mitochondrial oxoglutarate dehydrogenase complex localization;ebi_biotype=protein_coding
CAGL0C05115g	4552.41	1.68359	0.0524892	32.0749	9.8583e-226	1.05564e-223	protein_coding_gene	ChrC_C_glabrata_CBS138	484783	486346	-	ARG1	Argininosuccinate synthetase;ebi_biotype=protein_coding
CAGL0H01397g	13428.7	-1.13664	0.0356688	-31.8666	7.75383e-223	8.13687e-221	protein_coding_gene	ChrH_C_glabrata_CBS138	136446	138537	-	ATP5	Ortholog(s) have proton-transporting ATP synthase activity%2C rotational mechanism activity%2C role in ATP synthesis coupled proton transport and mitochondrial proton-transporting ATP synthase%2C stator stalk localization;ebi_biotype=protein_coding
CAGL0I00418g	96212.8	0.494208	0.0158842	31.1132	1.59638e-212	1.6424e-210	protein_coding_gene	ChrI_C_glabrata_CBS138	30016	31920	+		Ortholog(s) have electron transfer activity%2C stearoyl-CoA 9-desaturase activity and role in mitochondrion inheritance%2C response to ethanol%2C unsaturated fatty acid biosynthetic process;ebi_biotype=protein_coding
CAGL0G02585g	4698.14	1.85933	0.0597656	31.1104	1.7418e-212	1.75754e-210	protein_coding_gene	ChrG_C_glabrata_CBS138	238595	240343	+	LYS12	Homo-isocitrate dehydrogenase;ebi_biotype=protein_coding
CAGL0I06270g	16189.6	-1.28852	0.0418756	-30.7701	6.57934e-208	6.51355e-206	protein_coding_gene	ChrI_C_glabrata_CBS138	603023	603878	-		Ortholog(s) have ubiquinol-cytochrome-c reductase activity%2C role in aerobic respiration%2C mitochondrial electron transport%2C ubiquinol to cytochrome c and mitochondrial respiratory chain complex III localization;ebi_biotype=protein_coding
CAGL0I02574g	27366	0.827242	0.0271246	30.4978	2.7835e-204	2.70463e-202	protein_coding_gene	ChrI_C_glabrata_CBS138	231988	235758	+		Ortholog(s) have NADPH dehydrogenase activity%2C role in apoptotic process and mitochondrion localization;ebi_biotype=protein_coding
CAGL0F00231g	33839.8	-1.06554	0.0350637	-30.3888	7.72247e-203	7.36724e-201	protein_coding_gene	ChrF_C_glabrata_CBS138	21662	31502	+		Ortholog(s) have inorganic phosphate transmembrane transporter activity%2C role in phosphate ion transmembrane transport and integral component of mitochondrial inner membrane%2C mitochondrion localization;ebi_biotype=protein_coding
CAGL0L06160g	22100.5	-0.876747	0.0289458	-30.2892	1.58948e-201	1.48929e-199	protein_coding_gene	ChrL_C_glabrata_CBS138	700827	701989	+		Ortholog(s) have cytochrome-c oxidase activity%2C zinc ion binding activity%2C role in mitochondrial electron transport%2C cytochrome c to oxygen and mitochondrial respiratory chain complex IV%2C mitochondrion localization;ebi_biotype=protein_coding
CAGL0F01419g	2251.51	2.57158	0.0860591	29.8816	3.41449e-196	3.14313e-194	protein_coding_gene	ChrF_C_glabrata_CBS138	142106	147398	-	AUS1	ATP-binding cassette transporter involved in sterol uptake;ebi_biotype=protein_coding
CAGL0J11682g	12558.5	-1.32899	0.0448238	-29.6492	3.46932e-193	3.13854e-191	protein_coding_gene	ChrJ_C_glabrata_CBS138	1138634	1139696	+		Ortholog(s) have role in aerobic respiration and mitochondrial intermembrane space localization;ebi_biotype=protein_coding
CAGL0F07865g	2767.85	1.60446	0.0551681	29.0831	5.87722e-186	5.22674e-184	protein_coding_gene	ChrF_C_glabrata_CBS138	768200	772071	-	UPC2B	Putative Zn(2)-Cys(6) binuclear cluster transcriptional regulator of ergosterol biosynthesis;ebi_biotype=protein_coding
CAGL0E06688g	3859.89	3.94396	0.136394	28.9158	7.54783e-184	6.60058e-182	protein_coding_gene	ChrE_C_glabrata_CBS138	680169	683393	-	EPA3	Epithelial adhesion protein%2C involved in biofilm formation and azole drug resistance%2C belongs to adhesin cluster I%2C GPI-anchored;ebi_biotype=protein_coding
CAGL0H03993g	21336.7	-0.887857	0.0309971	-28.6432	1.94834e-180	1.67589e-178	protein_coding_gene	ChrH_C_glabrata_CBS138	371673	373987	-	CIT1	Ortholog(s) have citrate (Si)-synthase activity%2C role in acetyl-CoA catabolic process%2C citrate metabolic process%2C tricarboxylic acid cycle and mitochondrion localization;ebi_biotype=protein_coding
CAGL0G03179g	10336.3	1.06932	0.0378217	28.2726	7.50426e-176	6.35078e-174	protein_coding_gene	ChrG_C_glabrata_CBS138	294612	298900	+	ASK10	Ortholog(s) have channel regulator activity%2C role in cellular protein catabolic process%2C cellular response to oxidative stress%2C positive regulation of glycerol transport and cytoplasm localization;ebi_biotype=protein_coding
CAGL0H05005g	12577.8	0.950228	0.0343005	27.703	6.42216e-169	5.34874e-167	protein_coding_gene	ChrH_C_glabrata_CBS138	479556	481231	+		Ortholog(s) have phosphatidylinositol transfer activity;ebi_biotype=protein_coding
CAGL0F01529g	10272.8	-1.03532	0.0377881	-27.3981	2.89068e-165	2.3699e-163	protein_coding_gene	ChrF_C_glabrata_CBS138	156017	158580	+	MEF1	Ortholog(s) have role in mitochondrial translation and mitochondrion localization;ebi_biotype=protein_coding
CAGL0H08844g	16730.6	1.51232	0.0557212	27.1408	3.24961e-162	2.62319e-160	protein_coding_gene	ChrH_C_glabrata_CBS138	860865	863839	-		Putative adhesin-like protein;ebi_biotype=protein_coding
CAGL0C03333g	9608.59	1.32877	0.0501021	26.5213	5.50528e-155	4.3767e-153	protein_coding_gene	ChrC_C_glabrata_CBS138	335097	337588	+		Ortholog(s) have ferric-chelate reductase activity%2C role in cellular response to iron ion starvation%2C copper ion import%2C intracellular sequestering of iron ion%2C reductive iron assimilation and fungal-type vacuole membrane localization;ebi_biotype=protein_coding
CAGL0H00506g	108751	-0.867817	0.0327357	-26.5098	7.47892e-155	5.857e-153	protein_coding_gene	ChrH_C_glabrata_CBS138	49406	51677	-	ATP2	F1F0-ATPase complex%2C F1 beta subunit%2C expression upregulated in biofilm vs planktonic cell culture%2C protein abundance decreased in ace2 mutant cells;ebi_biotype=protein_coding
CAGL0H09944g	6874.15	1.50004	0.0568568	26.3828	2.16132e-153	1.66771e-151	protein_coding_gene	ChrH_C_glabrata_CBS138	971215	972779	-		Ortholog(s) have 2-alkenal reductase [NAD(P)+] activity%2C NADPH:quinone reductase activity%2C mRNA 3'-UTR AU-rich region binding activity and role in cellular response to oxidative stress;ebi_biotype=protein_coding
CAGL0K08756g	3451.61	1.82404	0.0704031	25.9085	5.34693e-148	4.066e-146	protein_coding_gene	ChrK_C_glabrata_CBS138	881842	883056	+	AP5	bZIP domain-containing protein;ebi_biotype=protein_coding
CAGL0K08206g	3704.35	1.5768	0.0614905	25.643	5.06703e-145	3.7981e-143	protein_coding_gene	ChrK_C_glabrata_CBS138	815300	819080	+		Protein of unknown function;ebi_biotype=protein_coding
CAGL0C00319g	59653.2	0.699837	0.0273691	25.5703	3.26659e-144	2.41406e-142	protein_coding_gene	ChrC_C_glabrata_CBS138	31044	35256	-		Ortholog(s) have carboxypeptidase activity%2C role in nitrogen compound metabolic process%2C proteolysis involved in cellular protein catabolic process and fungal-type vacuole lumen localization;ebi_biotype=protein_coding
CAGL0D00528g	135698	-0.53304	0.0209244	-25.4746	3.76994e-143	2.74734e-141	protein_coding_gene	ChrD_C_glabrata_CBS138	64127	70732	+		Ortholog(s) have 3-hydroxyacyl-[acyl-carrier-protein] dehydratase activity%2C [acyl-carrier-protein] S-acetyltransferase activity and [acyl-carrier-protein] S-malonyltransferase activity%2C more;ebi_biotype=protein_coding
CAGL0J06380g	9477.88	-1.22844	0.0482954	-25.4361	1.00676e-142	7.23629e-141	protein_coding_gene	ChrJ_C_glabrata_CBS138	608939	609838	-		Ortholog(s) have ATPase inhibitor activity%2C enzyme inhibitor activity%2C role in negative regulation of ATPase activity and mitochondrion localization;ebi_biotype=protein_coding
CAGL0I01408g	17193.3	-2.79346	0.110764	-25.2199	2.42227e-140	1.71752e-138	protein_coding_gene	ChrI_C_glabrata_CBS138	114369	115364	-	CYC1	Ortholog(s) have electron transfer activity and role in mitochondrial ATP synthesis coupled electron transport%2C mitochondrial electron transport%2C cytochrome c to oxygen%2C mitochondrial electron transport%2C ubiquinol to cytochrome c;ebi_biotype=protein_coding
CAGL0L02079g	4222.47	1.56413	0.0623615	25.0817	7.88405e-139	5.51568e-137	protein_coding_gene	ChrL_C_glabrata_CBS138	245397	246389	+		Ortholog(s) have tricarboxylate secondary active transmembrane transporter activity and role in mitochondrial citrate transmembrane transport%2C transmembrane transport;ebi_biotype=protein_coding
CAGL0K08184g	25520.8	-0.807621	0.0323556	-24.9608	1.63062e-137	1.12577e-135	protein_coding_gene	ChrK_C_glabrata_CBS138	813770	815052	+	CCP1	Cytochrome C peroxidase;ebi_biotype=protein_coding
CAGL0J03960g	7235.85	1.51703	0.0611162	24.8221	5.17748e-136	3.52808e-134	protein_coding_gene	ChrJ_C_glabrata_CBS138	375628	377967	-		Ortholog(s) have DNA-binding transcription factor activity%2C RNA polymerase II-specific%2C transcription corepressor activity;ebi_biotype=protein_coding
CAGL0J08415g	33306	0.621405	0.0251931	24.6657	2.49963e-134	1.68148e-132	protein_coding_gene	ChrJ_C_glabrata_CBS138	837670	839338	-	SAM2	S-adenosylmethionine synthetase;ebi_biotype=protein_coding
CAGL0F08107g	32712.9	-0.968527	0.0392737	-24.6609	2.80863e-134	1.86543e-132	protein_coding_gene	ChrF_C_glabrata_CBS138	799535	802594	-	LSC2	Succinate-CoA ligase beta subunit;ebi_biotype=protein_coding
CAGL0H04983g	38644.9	0.729407	0.0298599	24.4277	8.69446e-132	5.70248e-130	protein_coding_gene	ChrH_C_glabrata_CBS138	477676	479243	+	PSA1	Putative mannose-1-phosphate guanyltransferase;ebi_biotype=protein_coding
CAGL0J01699g	11155.6	-0.967677	0.0399974	-24.1935	2.60364e-129	1.68658e-127	protein_coding_gene	ChrJ_C_glabrata_CBS138	155998	156963	+		Protein of unknown function;ebi_biotype=protein_coding
CAGL0M09581g	80792.7	-0.837142	0.0347715	-24.0756	4.50816e-128	2.88467e-126	protein_coding_gene	ChrM_C_glabrata_CBS138	950237	952724	-	ATP1	F1F0-ATPase complex%2C F1 alpha subunit;ebi_biotype=protein_coding
CAGL0H05489g	14502.8	-1.0608	0.0440906	-24.0596	6.62949e-128	4.19095e-126	protein_coding_gene	ChrH_C_glabrata_CBS138	531206	534076	+	ATP4	Ortholog(s) have proton-transporting ATP synthase activity%2C rotational mechanism%2C proton-transporting ATPase activity%2C rotational mechanism activity and role in ATP synthesis coupled proton transport%2C protein-containing complex assembly;ebi_biotype=protein_coding
CAGL0L01089g	17981.3	-0.808278	0.0336381	-24.0287	1.39561e-127	8.71761e-126	protein_coding_gene	ChrL_C_glabrata_CBS138	123673	131055	-	GLT1	Ortholog(s) have glutamate synthase (NADH) activity and role in L-glutamate biosynthetic process%2C ammonia assimilation cycle%2C invasive filamentous growth;ebi_biotype=protein_coding
CAGL0C04587g	25827.8	-1.06195	0.0442482	-23.9998	2.79389e-127	1.72465e-125	protein_coding_gene	ChrC_C_glabrata_CBS138	436118	438427	-		Ortholog of S. cerevisiae : YJR098C%2C C. auris B8441 : B9J08_001284%2C Candida tenuis NRRL Y-1498 : CANTEDRAFT_135029%2C Pichia stipitis Pignal : PICST_42853 and Saccharomyces cerevisiae S288C : YJR098C;ebi_biotype=protein_coding
CAGL0B03685g	74609.1	-0.741055	0.0309766	-23.9231	1.76251e-126	1.07533e-124	protein_coding_gene	ChrB_C_glabrata_CBS138	369780	371348	+	PST3	Putative flavodoxin;ebi_biotype=protein_coding
CAGL0J01595g	25940.3	0.770138	0.0322095	23.9102	2.39745e-126	1.44591e-124	protein_coding_gene	ChrJ_C_glabrata_CBS138	151557	154136	+	GLM6	Gene used for molecular typing of C. glabrata strain isolates;ebi_biotype=protein_coding
CAGL0C03872g	5200.13	3.58311	0.150109	23.8701	6.26271e-126	3.73414e-124	protein_coding_gene	ChrC_C_glabrata_CBS138	379347	380367	-	TIR3	Putative GPI-linked cell wall protein involved in sterol uptake;ebi_biotype=protein_coding
CAGL0H06699g	34491.3	-0.76526	0.0322674	-23.7162	2.45599e-124	1.44793e-122	protein_coding_gene	ChrH_C_glabrata_CBS138	664858	667849	+		Ortholog(s) have glycerol-3-phosphate dehydrogenase (quinone) activity%2C role in NADH oxidation%2C glycerol metabolic process and integral component of mitochondrial outer membrane%2C mitochondrion localization;ebi_biotype=protein_coding
CAGL0D06688g	41477.5	-0.771275	0.0329149	-23.4324	1.99715e-121	1.16434e-119	protein_coding_gene	ChrD_C_glabrata_CBS138	639705	641762	+	ALD4	Ortholog(s) have aldehyde dehydrogenase (NAD+) activity%2C aldehyde dehydrogenase [NAD(P)+] activity and role in NADPH regeneration%2C acetate biosynthetic process%2C ethanol metabolic process%2C pyruvate metabolic process;ebi_biotype=protein_coding
CAGL0J03916g	5046.32	1.56795	0.0675637	23.207	3.87276e-119	2.23301e-117	protein_coding_gene	ChrJ_C_glabrata_CBS138	373007	374569	+		Ortholog(s) have lipid binding%2C oxysterol binding%2C sterol transfer activity and role in endocytosis%2C exocytosis%2C maintenance of cell polarity%2C piecemeal microautophagy of the nucleus%2C sterol transport;ebi_biotype=protein_coding
CAGL0M13277g	11212.5	-0.727597	0.0315306	-23.0759	8.09026e-118	4.61408e-116	protein_coding_gene	ChrM_C_glabrata_CBS138	1308269	1309074	-		Ortholog(s) have nucleoside diphosphate kinase activity;ebi_biotype=protein_coding
CAGL0K04477g	46222.2	0.86553	0.0380559	22.7437	1.65829e-114	9.35594e-113	protein_coding_gene	ChrK_C_glabrata_CBS138	424507	425812	+		Ortholog(s) have C-4 methylsterol oxidase activity%2C role in ergosterol biosynthetic process and endoplasmic reticulum membrane%2C plasma membrane localization;ebi_biotype=protein_coding
CAGL0K07788g	10196.1	1.01618	0.0446979	22.7345	2.04188e-114	1.13976e-112	protein_coding_gene	ChrK_C_glabrata_CBS138	773983	779809	-	LYS2	Ortholog(s) have L-aminoadipate-semialdehyde dehydrogenase activity and role in lysine biosynthetic process%2C lysine biosynthetic process via aminoadipic acid;ebi_biotype=protein_coding
CAGL0L05786g	8457.68	-0.948667	0.0418595	-22.6631	1.0359e-113	5.72146e-112	protein_coding_gene	ChrL_C_glabrata_CBS138	637497	639457	-		Has domain(s) with predicted nucleic acid binding%2C zinc ion binding activity;ebi_biotype=protein_coding
CAGL0F01463g	117421	0.800681	0.0357867	22.3737	7.09629e-111	3.87856e-109	protein_coding_gene	ChrF_C_glabrata_CBS138	147559	151370	+	TIR1	Putative GPI-linked cell wall mannoprotein of the Srp1p/Tip1p family;ebi_biotype=protein_coding
CAGL0C02981g	5369.81	1.15921	0.0518182	22.3707	7.5915e-111	4.10646e-109	protein_coding_gene	ChrC_C_glabrata_CBS138	294799	297084	+		Putative acyl-CoA:sterol acyltransferase involved in sterol esterification%2C gene is upregulated in azole-resistant strain;ebi_biotype=protein_coding
CAGL0K00715g	43534.3	0.593187	0.026545	22.3465	1.30715e-110	6.9986e-109	protein_coding_gene	ChrK_C_glabrata_CBS138	78768	81302	+	RTA1	Putative protein involved in 7-aminocholesterol resistance%2C gene is upregulated in azole-resistant strain;ebi_biotype=protein_coding
CAGL0J01441g	16099.7	0.98737	0.0446896	22.094	3.61242e-108	1.91458e-106	protein_coding_gene	ChrJ_C_glabrata_CBS138	134183	135677	-	ADH2	Ortholog(s) have alcohol dehydrogenase (NAD+) activity;ebi_biotype=protein_coding
CAGL0D00748g	6629.67	-0.911322	0.0414217	-22.0011	2.81303e-107	1.476e-105	protein_coding_gene	ChrD_C_glabrata_CBS138	94612	94794	-	COX9	Ortholog(s) have cytochrome-c oxidase activity%2C role in mitochondrial electron transport%2C cytochrome c to oxygen and mitochondrial respiratory chain complex IV localization;ebi_biotype=protein_coding
CAGL0L00319g	32217.2	-0.524368	0.0239057	-21.9348	1.20848e-106	6.27811e-105	protein_coding_gene	ChrL_C_glabrata_CBS138	36678	37887	-	ERG20	Putative farnesyl pyrophosphate synthetase;ebi_biotype=protein_coding
CAGL0E01969g	25377.3	0.887021	0.0404657	21.9203	1.66294e-106	8.55436e-105	protein_coding_gene	ChrE_C_glabrata_CBS138	195078	197491	-		Ortholog(s) have inorganic cation transmembrane transporter activity%2C solute:proton symporter activity;ebi_biotype=protein_coding
CAGL0I08591g	12020.2	1.3008	0.05953	21.8512	7.57569e-106	3.85919e-104	protein_coding_gene	ChrI_C_glabrata_CBS138	837527	839931	-		Ortholog of S. cerevisiae : YER158C and Saccharomyces cerevisiae S288C : YER158C;ebi_biotype=protein_coding
CAGL0C00539g	5725.73	-0.975142	0.0452746	-21.5384	6.80108e-103	3.43128e-101	protein_coding_gene	ChrC_C_glabrata_CBS138	57175	59502	+		Ortholog(s) have role in positive regulation of (R)-carnitine transmembrane transport%2C positive regulation of polyamine transmembrane transport;ebi_biotype=protein_coding
CAGL0B04675g	1281.74	2.66034	0.124469	21.3735	2.35786e-101	1.17826e-99	protein_coding_gene	ChrB_C_glabrata_CBS138	451325	452770	-		Ortholog(s) have endoribonuclease activity%2C ribosome binding activity and role in nonfunctional rRNA decay%2C nuclear-transcribed mRNA catabolic process%2C no-go decay%2C positive regulation of translation%2C ribosome disassembly;ebi_biotype=protein_coding
CAGL0I02552g	6741.21	0.995938	0.0467617	21.2982	1.18084e-100	5.84517e-99	protein_coding_gene	ChrI_C_glabrata_CBS138	225228	230579	+	STB5	Predicted sequence-specific DNA binding transcription factor%2C negative regulator of azole resistance%2C acts as transcriptional repressor of ATP-binding Cassette (ABC) transporter genes;ebi_biotype=protein_coding
CAGL0L06204g	17669.4	-0.767204	0.036138	-21.2298	5.06365e-100	2.48308e-98	protein_coding_gene	ChrL_C_glabrata_CBS138	703849	705385	-		Ortholog(s) have cytochrome-c oxidase activity%2C enzyme regulator activity%2C role in aerobic respiration%2C mitochondrial respirasome assembly and mitochondrial respiratory chain complex IV%2C mitochondrion localization;ebi_biotype=protein_coding
CAGL0I06050g	144966	2.51399	0.118467	21.2209	6.12091e-100	2.97374e-98	protein_coding_gene	ChrI_C_glabrata_CBS138	574684	576936	+	INO1	Putative inositol 1-phosphate synthase%2C regulated by the transcriptional activators Ino2p and Ino4p%2C protein differentially expressed in azole resistant strain;ebi_biotype=protein_coding
CAGL0L11440g	17825.9	0.703166	0.033214	21.1708	1.77674e-99	8.55283e-98	protein_coding_gene	ChrL_C_glabrata_CBS138	1215310	1220235	+		Ortholog(s) have lipid binding activity%2C role in endoplasmic reticulum membrane organization%2C regulation of phosphatidylinositol dephosphorylation and cellular bud%2C cortical endoplasmic reticulum localization;ebi_biotype=protein_coding
CAGL0F00176g	2813.23	1.46363	0.0692291	21.1418	3.28123e-99	1.56515e-97	protein_coding_gene	ChrF_C_glabrata_CBS138	17607	19354	+		Protein of unknown function;ebi_biotype=protein_coding
CAGL0L08184g	9661.44	-0.903909	0.0434851	-20.7867	5.71619e-96	2.70206e-94	protein_coding_gene	ChrL_C_glabrata_CBS138	905847	907429	+	FEN1	Predicted fatty acid elongase with role in sphingolipid biosynthetic process%2C mutants show reduced sensitivity to caspofungin and increased sensitivity to micafungin;ebi_biotype=protein_coding
CAGL0K02409g	7185.98	-0.919161	0.0443915	-20.7058	3.07354e-95	1.4399e-93	protein_coding_gene	ChrK_C_glabrata_CBS138	218698	219377	-		Ortholog(s) have proton-transporting ATP synthase activity%2C rotational mechanism activity and role in ATP synthesis coupled proton transport%2C cristae formation%2C protein-containing complex assembly;ebi_biotype=protein_coding
CAGL0C04455g	17383.7	-0.946712	0.0460158	-20.5736	4.7315e-94	2.19701e-92	protein_coding_gene	ChrC_C_glabrata_CBS138	428872	430057	-	ATP16	F1F0-ATPase complex%2C F1 delta subunit%2C protein abundance decreased in ace2 mutant cells;ebi_biotype=protein_coding
CAGL0B03069g	68743.8	-0.519838	0.0254464	-20.4288	9.28063e-93	4.27153e-91	protein_coding_gene	ChrB_C_glabrata_CBS138	301367	302877	+	TAL1	Putative transaldolase%2C expression upregulated in biofilm vs planktonic cell culture;ebi_biotype=protein_coding
CAGL0K01023g	11214.7	-0.787019	0.038805	-20.2814	1.87768e-91	8.56711e-90	protein_coding_gene	ChrK_C_glabrata_CBS138	103340	104690	+		Ortholog(s) have structural constituent of ribosome activity and mitochondrial small ribosomal subunit localization;ebi_biotype=protein_coding
CAGL0E05632g	3340.14	-1.34206	0.0663229	-20.2352	4.79399e-91	2.16846e-89	protein_coding_gene	ChrE_C_glabrata_CBS138	556154	561843	-		Ortholog(s) have L-proline transmembrane transporter activity%2C neutral amino acid transmembrane transporter activity and role in gamma-aminobutyric acid transport%2C neutral amino acid transport%2C proline transport;ebi_biotype=protein_coding
CAGL0L09713g	41926.3	-0.707398	0.0349736	-20.2266	5.70978e-91	2.56062e-89	protein_coding_gene	ChrL_C_glabrata_CBS138	1045554	1046598	+	ATP7	F1F0-ATPase complex%2C FO D subunit;ebi_biotype=protein_coding
CAGL0C00275g	27783.9	0.986245	0.0487644	20.2247	5.93583e-91	2.63943e-89	protein_coding_gene	ChrC_C_glabrata_CBS138	27817	28989	+	HSP31	Putative cysteine protease%2C protein differentially expressed in azole resistant strain%2C gene is upregulated in azole-resistant strain;ebi_biotype=protein_coding
CAGL0M07656g	45436.4	0.453825	0.0224659	20.2006	9.67395e-91	4.26548e-89	protein_coding_gene	ChrM_C_glabrata_CBS138	765621	767955	+	ERG5	Putative C22 sterol desaturase;ebi_biotype=protein_coding
CAGL0H06633g	1278.79	-2.23673	0.110868	-20.1748	1.63074e-90	7.13042e-89	protein_coding_gene	ChrH_C_glabrata_CBS138	658958	661756	+	PCK1	Putative phosphoenolpyruvate carboxykinase%2C gene is downregulated in azole-resistant strain;ebi_biotype=protein_coding
CAGL0D01958g	9799.05	-1.02302	0.0507266	-20.1674	1.89278e-90	8.20777e-89	protein_coding_gene	ChrD_C_glabrata_CBS138	203913	204794	+		Ortholog(s) have succinate dehydrogenase (ubiquinone) activity and role in cellular respiration%2C protein insertion into mitochondrial inner membrane;ebi_biotype=protein_coding
CAGL0G06402g	9773.9	-0.884875	0.0440961	-20.067	1.43505e-89	6.17189e-88	protein_coding_gene	ChrG_C_glabrata_CBS138	618761	620943	+		Ortholog(s) have mitochondrion localization;ebi_biotype=protein_coding
CAGL0M12727g	10129.6	-0.720154	0.0359751	-20.0181	3.82675e-89	1.63243e-87	protein_coding_gene	ChrM_C_glabrata_CBS138	1256054	1257078	+		Ortholog(s) have translation activator activity%2C role in aerobic respiration%2C penicillin biosynthetic process%2C positive regulation of mitochondrial translation and mitochondrial matrix localization;ebi_biotype=protein_coding
CAGL0F02431g	6843.25	0.946121	0.0473558	19.979	8.38882e-89	3.54969e-87	protein_coding_gene	ChrF_C_glabrata_CBS138	233357	236731	+	ACO2	Ortholog(s) have role in mitochondrial translation%2C tricarboxylic acid cycle and cytoplasm%2C mitochondrion%2C nucleus localization;ebi_biotype=protein_coding
CAGL0M06347g	18919	1.14355	0.0574664	19.8995	4.11276e-88	1.72637e-86	protein_coding_gene	ChrM_C_glabrata_CBS138	660062	661641	+		Ortholog(s) have phytoceramidase activity%2C sphingosine N-acyltransferase activity%2C role in ceramide biosynthetic process%2C ceramide catabolic process and cortical endoplasmic reticulum%2C endoplasmic reticulum localization;ebi_biotype=protein_coding
CAGL0I00572g	14774.1	-0.737585	0.0371336	-19.863	8.50649e-88	3.54235e-86	protein_coding_gene	ChrI_C_glabrata_CBS138	43527	44613	+		Ortholog(s) have ATPase activity%2C proton-transporting ATP synthase activity%2C rotational mechanism activity;ebi_biotype=protein_coding
CAGL0D05566g	4290.61	1.50498	0.0758597	19.839	1.37085e-87	5.66367e-86	protein_coding_gene	ChrD_C_glabrata_CBS138	531265	532968	+		Ortholog(s) have sterol esterase activity%2C role in sterol metabolic process and integral component of membrane%2C lipid droplet localization;ebi_biotype=protein_coding
CAGL0C02893g	6585.79	0.916915	0.0463343	19.7891	3.69416e-87	1.51432e-85	protein_coding_gene	ChrC_C_glabrata_CBS138	285475	288926	-		Ortholog(s) have protein serine/threonine kinase activity and role in cellular ion homeostasis%2C negative regulation of transcription by RNA polymerase II%2C regulation of nitrogen utilization;ebi_biotype=protein_coding
CAGL0J11858g	17638.5	-0.614885	0.0311459	-19.7421	9.37856e-87	3.81468e-85	protein_coding_gene	ChrJ_C_glabrata_CBS138	1156038	1160792	+	RML2	Ortholog(s) have structural constituent of ribosome activity%2C role in mitochondrial translation and mitochondrial large ribosomal subunit localization;ebi_biotype=protein_coding
CAGL0J03058g	3114.75	-1.70944	0.0875936	-19.5155	8.10023e-85	3.26938e-83	protein_coding_gene	ChrJ_C_glabrata_CBS138	292197	294258	-	ICL1	Predicted isocitrate lyase that converts isocitrate to glyoxylate and succinate in glyoxalate cycle%2C required for growth on acetate%2C ethanol or oleic acid%2C required for virulence in mouse;ebi_biotype=protein_coding
CAGL0K07458g	6324.36	0.928557	0.0476601	19.4829	1.53303e-84	6.14032e-83	protein_coding_gene	ChrK_C_glabrata_CBS138	737082	739310	-		Ortholog(s) have protein serine/threonine kinase activity;ebi_biotype=protein_coding
CAGL0E04356g	10104.8	-1.02163	0.0525371	-19.4458	3.16253e-84	1.25711e-82	protein_coding_gene	ChrE_C_glabrata_CBS138	417714	419099	-		Ortholog(s) have manganese ion binding%2C superoxide dismutase activity%2C role in reactive oxygen species metabolic process%2C removal of superoxide radicals and mitochondrial matrix%2C mitochondrion localization;ebi_biotype=protein_coding
CAGL0I01166g	8622.44	0.962945	0.0495446	19.4359	3.83654e-84	1.51356e-82	protein_coding_gene	ChrI_C_glabrata_CBS138	96706	97877	+	TRR1	Thioredoxin reductase (NADPH);ebi_biotype=protein_coding
CAGL0G10197g	1608.55	1.8881	0.0979457	19.277	8.38451e-83	3.2831e-81	protein_coding_gene	ChrG_C_glabrata_CBS138	985525	988627	+		Protein of unknown function;ebi_biotype=protein_coding
CAGL0L00495g	68047.5	-0.479164	0.0249965	-19.1693	6.68503e-82	2.59825e-80	protein_coding_gene	ChrL_C_glabrata_CBS138	54996	57467	-	HSC82	Putative heat shock protein;ebi_biotype=protein_coding
CAGL0L00157g	908.402	2.04052	0.106756	19.1138	1.93714e-81	7.47367e-80	protein_coding_gene	ChrL_C_glabrata_CBS138	2	5971	-		Putative adhesin-like protein%2C multiple tandem repeats%2C predicted GPI-anchor%2C belongs to adhesin cluster III;ebi_biotype=protein_coding
CAGL0F04411g	7847.69	-0.729577	0.0383148	-19.0416	7.70832e-81	2.95223e-79	protein_coding_gene	ChrF_C_glabrata_CBS138	441043	441888	-		Ortholog(s) have structural constituent of ribosome activity%2C role in mitochondrial translation and mitochondrial large ribosomal subunit localization;ebi_biotype=protein_coding
CAGL0D02310g	6310.3	-0.72912	0.0383495	-19.0125	1.34328e-80	5.10737e-79	protein_coding_gene	ChrD_C_glabrata_CBS138	236816	239417	-	MSC6	Ortholog(s) have role in reciprocal meiotic recombination and mitochondrial matrix%2C mitochondrion localization;ebi_biotype=protein_coding
CAGL0C04807g	6693.12	-0.740985	0.0394582	-18.779	1.12262e-78	4.23771e-77	protein_coding_gene	ChrC_C_glabrata_CBS138	448373	451680	+		Ortholog(s) have structural constituent of ribosome activity and mitochondrial small ribosomal subunit localization;ebi_biotype=protein_coding
CAGL0D00946g	1242.41	2.26339	0.120677	18.7558	1.73719e-78	6.51073e-77	protein_coding_gene	ChrD_C_glabrata_CBS138	114185	116233	-		Putative phosphatidylinositol transfer protein%2C gene is upregulated in azole-resistant strain;ebi_biotype=protein_coding
CAGL0H00572g	12427.8	0.689954	0.0368069	18.7453	2.11658e-78	7.87636e-77	protein_coding_gene	ChrH_C_glabrata_CBS138	54914	57405	-		Has domain(s) with predicted integral component of membrane localization;ebi_biotype=protein_coding
CAGL0F05687g	6958.39	0.890245	0.0478752	18.5951	3.51971e-77	1.30056e-75	protein_coding_gene	ChrF_C_glabrata_CBS138	570244	572796	+		Ortholog of S. cerevisiae : SND1 and Saccharomyces cerevisiae S288C : YDR186C;ebi_biotype=protein_coding
CAGL0K08624g	5111.87	-0.969063	0.0522637	-18.5418	9.49967e-77	3.48565e-75	protein_coding_gene	ChrK_C_glabrata_CBS138	868568	870420	-	HAP4	Component of CCAAT-binding factor complex that functions as transcription factor%2C regulates expression of respiratory genes and genes involved in iron homeostasis;ebi_biotype=protein_coding
CAGL0E03916g	5766.94	-1.21097	0.0657868	-18.4074	1.14489e-75	4.17168e-74	protein_coding_gene	ChrE_C_glabrata_CBS138	371347	373741	+		Ortholog(s) have glycerol kinase activity%2C role in glycerol metabolic process and mitochondrion localization;ebi_biotype=protein_coding
CAGL0C03916g	958.158	2.30537	0.125305	18.398	1.36274e-75	4.93123e-74	protein_coding_gene	ChrC_C_glabrata_CBS138	383989	385875	-		Has domain(s) with predicted transferase activity%2C transferring glycosyl groups activity and role in protein glycosylation;ebi_biotype=protein_coding
CAGL0A03212g	5583.53	0.796127	0.0434579	18.3195	5.78404e-75	2.07869e-73	protein_coding_gene	ChrA_C_glabrata_CBS138	325523	326657	-		Ortholog(s) have ammonium transmembrane transporter activity%2C role in ammonium transport%2C nitrogen utilization%2C transmembrane transport and plasma membrane localization;ebi_biotype=protein_coding
CAGL0G08954g	14735.9	0.759405	0.0415601	18.2725	1.37129e-74	4.89465e-73	protein_coding_gene	ChrG_C_glabrata_CBS138	856860	859558	-		Ortholog(s) have plasma membrane localization;ebi_biotype=protein_coding
CAGL0J00429g	27343.3	-1.11788	0.0617006	-18.1177	2.30849e-73	8.18422e-72	protein_coding_gene	ChrJ_C_glabrata_CBS138	33962	37158	+	COX6	Cytochrome c oxidase subunit VI;ebi_biotype=protein_coding
CAGL0I10147g	7562.91	-0.801915	0.0443552	-18.0794	4.6295e-73	1.63027e-71	protein_coding_gene	ChrI_C_glabrata_CBS138	967892	985367	-	PWP1	Protein with 32 tandem repeats%2C putative adhesin-like protein%2C belongs to adhesin cluster II;ebi_biotype=protein_coding
CAGL0J11770g	49990.3	0.58697	0.0326164	17.9961	2.08858e-72	7.30584e-71	protein_coding_gene	ChrJ_C_glabrata_CBS138	1147115	1149534	-	PLB1	Putative phospholipase B%2C predicted GPI-anchor;ebi_biotype=protein_coding
CAGL0G01166g	7030.32	-0.740151	0.0416564	-17.768	1.25059e-70	4.34561e-69	protein_coding_gene	ChrG_C_glabrata_CBS138	111158	112347	-	DIC1	Protein of unknown function;ebi_biotype=protein_coding
CAGL0F05577g	6923.38	-0.657113	0.0369863	-17.7664	1.28734e-70	4.44387e-69	protein_coding_gene	ChrF_C_glabrata_CBS138	559634	561857	+	MSS116	Ortholog(s) have RNA binding%2C RNA helicase activity%2C RNA strand annealing activity;ebi_biotype=protein_coding
CAGL0L06490g	12934.3	-0.599452	0.0337504	-17.7613	1.40833e-70	4.82976e-69	protein_coding_gene	ChrL_C_glabrata_CBS138	734927	736127	+		Ortholog(s) have role in mitochondrion inheritance%2C negative regulation of proteolysis%2C protein folding and mitochondrial inner membrane%2C mitochondrial membrane%2C mitochondrion localization;ebi_biotype=protein_coding
CAGL0M11660g	4344.13	-1.00293	0.0564893	-17.7544	1.59476e-70	5.43359e-69	protein_coding_gene	ChrM_C_glabrata_CBS138	1159937	1160946	-		Has domain(s) with predicted hydrolase activity;ebi_biotype=protein_coding
CAGL0M08206g	50111.6	0.381188	0.0216168	17.6338	1.35462e-69	4.58562e-68	protein_coding_gene	ChrM_C_glabrata_CBS138	816166	817773	-		Protein of unknown function;ebi_biotype=protein_coding
CAGL0G07271g	46207.3	-0.607003	0.0347697	-17.4578	3.00165e-68	1.00959e-66	protein_coding_gene	ChrG_C_glabrata_CBS138	689382	690421	-		Putative thioredoxin peroxidase%2C protein differentially expressed in azole resistant strain;ebi_biotype=protein_coding
CAGL0K02893g	4251.05	-1.27875	0.0735267	-17.3916	9.54769e-68	3.19088e-66	protein_coding_gene	ChrK_C_glabrata_CBS138	258567	259209	+		Ortholog(s) have ubiquinol-cytochrome-c reductase activity%2C role in aerobic respiration%2C mitochondrial electron transport%2C ubiquinol to cytochrome c and mitochondrial respiratory chain complex III localization;ebi_biotype=protein_coding
CAGL0H07023g	6079.6	-0.960686	0.0554857	-17.3141	3.6815e-67	1.22258e-65	protein_coding_gene	ChrH_C_glabrata_CBS138	696196	696721	+		Ortholog(s) have proton-transporting ATP synthase activity%2C rotational mechanism%2C structural molecule activity and role in ATP synthesis coupled proton transport%2C cristae formation%2C protein-containing complex assembly;ebi_biotype=protein_coding
CAGL0K10912g	10085.9	-0.675583	0.0390455	-17.3025	4.50727e-67	1.4874e-65	protein_coding_gene	ChrK_C_glabrata_CBS138	1066371	1068421	-		Ortholog(s) have structural constituent of ribosome activity and mitochondrial large ribosomal subunit localization;ebi_biotype=protein_coding
CAGL0F04785g	8028.69	0.673954	0.0391861	17.1988	2.71054e-66	8.88888e-65	protein_coding_gene	ChrF_C_glabrata_CBS138	482036	484886	+		Ortholog(s) have role in cellular bud neck septin ring organization%2C establishment or maintenance of actin cytoskeleton polarity and cytoplasm localization;ebi_biotype=protein_coding
CAGL0L08547g	5931.56	1.94902	0.114493	17.0231	5.53936e-65	1.80528e-63	protein_coding_gene	ChrL_C_glabrata_CBS138	935163	935784	+		Protein of unknown function;ebi_biotype=protein_coding
CAGL0F00132g	1466.92	1.52897	0.0899402	16.9998	8.24021e-65	2.66891e-63	protein_coding_gene	ChrF_C_glabrata_CBS138	15827	17552	+		Protein of unknown function;ebi_biotype=protein_coding
CAGL0M12012g	9567.61	-0.726222	0.0429116	-16.9237	3.01038e-64	9.69047e-63	protein_coding_gene	ChrM_C_glabrata_CBS138	1194853	1197482	-		Ortholog(s) have holocytochrome-c synthase activity%2C role in cytochrome c-heme linkage and mitochondrial intermembrane space localization;ebi_biotype=protein_coding
CAGL0M11506g	8277.2	0.634757	0.0377457	16.8166	1.84301e-63	5.89651e-62	protein_coding_gene	ChrM_C_glabrata_CBS138	1136144	1137386	+	ERG27	Ortholog(s) have 3-keto sterol reductase activity%2C role in ergosterol biosynthetic process and endoplasmic reticulum%2C endoplasmic reticulum membrane%2C lipid droplet localization;ebi_biotype=protein_coding
CAGL0I08987g	2258.31	1.32445	0.0789136	16.7835	3.22212e-63	1.02463e-61	protein_coding_gene	ChrI_C_glabrata_CBS138	871642	873163	-		Has domain(s) with predicted argininosuccinate lyase activity and role in arginine biosynthetic process via ornithine;ebi_biotype=protein_coding
CAGL0F05863g	21986	-0.607584	0.0362613	-16.7557	5.14415e-63	1.62598e-61	protein_coding_gene	ChrF_C_glabrata_CBS138	586425	588334	-	SDH4	Ortholog(s) have succinate dehydrogenase (ubiquinone) activity and role in cellular respiration;ebi_biotype=protein_coding
CAGL0G01540g	2964.97	-1.00874	0.0602329	-16.7473	5.92471e-63	1.8615e-61	protein_coding_gene	ChrG_C_glabrata_CBS138	144048	144917	-	NCE103	Beta carbonic anhydrase with a predicted role in non-classical protein export%2C upregulated in azole-resistant strain%2C enzyme activity increased by amines and amino acids%2C protein abundance decreased in ace2 cells;ebi_biotype=protein_coding
CAGL0M00858g	6926.39	-0.787853	0.0471078	-16.7245	8.69402e-63	2.71533e-61	protein_coding_gene	ChrM_C_glabrata_CBS138	95326	96457	-	MRPL4	Protein of the large subunit of the mitochondrial ribosome;ebi_biotype=protein_coding
CAGL0F06941g	27428.5	-0.495184	0.0296626	-16.6939	1.45182e-62	4.50752e-61	protein_coding_gene	ChrF_C_glabrata_CBS138	679025	683910	+	PYC1	Putative pyruvate carboxylase isoform%2C gene is upregulated in azole-resistant strain;ebi_biotype=protein_coding
CAGL0F02695g	3687.92	-0.939309	0.0564924	-16.6272	4.42976e-62	1.36723e-60	protein_coding_gene	ChrF_C_glabrata_CBS138	259747	260655	+		Ortholog(s) have structural constituent of ribosome activity%2C role in mitochondrial translation and mitochondrial large ribosomal subunit localization;ebi_biotype=protein_coding
CAGL0C04741g	19034	-0.729945	0.0440076	-16.5868	8.68349e-62	2.66446e-60	protein_coding_gene	ChrC_C_glabrata_CBS138	443601	444417	-	SOD1	Cytosolic copper-zinc superoxide dismutase;ebi_biotype=protein_coding
CAGL0B02475g	5396.98	0.936093	0.0567231	16.5028	3.5006e-61	1.06789e-59	protein_coding_gene	ChrB_C_glabrata_CBS138	235988	238159	+	PHO84	Ortholog(s) have inorganic phosphate transmembrane transporter activity%2C manganese ion transmembrane transporter activity%2C selenite:proton symporter activity;ebi_biotype=protein_coding
CAGL0H09504g	2877.7	0.989439	0.0600931	16.4651	6.53601e-61	1.98234e-59	protein_coding_gene	ChrH_C_glabrata_CBS138	929185	930950	-		Ortholog(s) have oxygen-dependent protoporphyrinogen oxidase activity%2C role in heme biosynthetic process and mitochondrial inner membrane localization;ebi_biotype=protein_coding
CAGL0J08613g	10509.3	0.704757	0.0428171	16.4597	7.14483e-61	2.15454e-59	protein_coding_gene	ChrJ_C_glabrata_CBS138	853421	856558	+		Ortholog(s) have calcium activated cation channel activity%2C calcium channel activity%2C potassium channel activity%2C sodium channel activity%2C voltage-gated ion channel activity;ebi_biotype=protein_coding
CAGL0K04301g	1076.75	1.78543	0.109063	16.3706	3.10093e-60	9.29746e-59	protein_coding_gene	ChrK_C_glabrata_CBS138	404927	406848	+		Putative mitochondrial Ser/Thr protein kinase%2C gene is upregulated in azole-resistant strain;ebi_biotype=protein_coding
CAGL0B02431g	17134.7	-0.784529	0.0482604	-16.2562	2.0195e-59	6.02065e-58	protein_coding_gene	ChrB_C_glabrata_CBS138	231317	235315	+		Ortholog(s) have NADH dehydrogenase (ubiquinone) activity%2C role in NADH oxidation%2C mitochondrial electron transport%2C NADH to ubiquinone%2C positive regulation of apoptotic process and mitochondrial matrix%2C mitochondrion localization;ebi_biotype=protein_coding
CAGL0A01650g	4980.29	1.18969	0.0736728	16.1483	1.16703e-58	3.45956e-57	protein_coding_gene	ChrA_C_glabrata_CBS138	163447	164775	+		Putative protein%2C gene is upregulated in azole-resistant strain;ebi_biotype=protein_coding
CAGL0G05269g	903.782	-3.00213	0.186326	-16.1122	2.09374e-58	6.17181e-57	protein_coding_gene	ChrG_C_glabrata_CBS138	494481	494991	-		Putative mitochondrial protein%2C gene is downregulated in azole-resistant strain;ebi_biotype=protein_coding
CAGL0H04301g	7239.9	-0.707317	0.0439547	-16.092	2.90498e-58	8.51532e-57	protein_coding_gene	ChrH_C_glabrata_CBS138	406947	407667	+		Ortholog(s) have peptidyl-prolyl cis-trans isomerase activity%2C role in apoptotic process%2C protein folding and mitochondrion localization;ebi_biotype=protein_coding
CAGL0F01243g	15443.9	-0.464241	0.0290432	-15.9845	1.63829e-57	4.77561e-56	protein_coding_gene	ChrF_C_glabrata_CBS138	126077	128749	+		Ortholog(s) have mitochondrial ribosome binding activity;ebi_biotype=protein_coding
CAGL0G09691g	8077.43	0.646463	0.0404448	15.9838	1.65679e-57	4.80286e-56	protein_coding_gene	ChrG_C_glabrata_CBS138	921972	923421	-		Ortholog(s) have O-phospho-L-serine:2-oxoglutarate aminotransferase activity and role in L-serine biosynthetic process%2C purine nucleobase biosynthetic process%2C serine family amino acid biosynthetic process;ebi_biotype=protein_coding
CAGL0K00170g	12040.2	-0.612147	0.0383116	-15.9781	1.8154e-57	5.23373e-56	protein_coding_gene	ChrK_C_glabrata_CBS138	5972	19695	+	EPA22	Putative adhesin-like protein%2C belongs to adhesin cluster I;ebi_biotype=protein_coding
CAGL0M13651g	30687.8	0.660428	0.0413523	15.9708	2.04281e-57	5.85717e-56	protein_coding_gene	ChrM_C_glabrata_CBS138	1341084	1342927	+		Ortholog(s) have carboxypeptidase activity%2C serine-type carboxypeptidase activity and role in macroautophagy%2C phytochelatin biosynthetic process%2C zymogen activation;ebi_biotype=protein_coding
CAGL0B03619g	34413.9	0.779317	0.0491117	15.8682	1.05144e-56	2.99833e-55	protein_coding_gene	ChrB_C_glabrata_CBS138	361239	363443	+		Ortholog(s) have endopeptidase activity%2C peptidase activity%2C serine-type endopeptidase activity;ebi_biotype=protein_coding
CAGL0K03465g	37025.1	-0.53833	0.0340023	-15.8322	1.8664e-56	5.29351e-55	protein_coding_gene	ChrK_C_glabrata_CBS138	319985	322328	+		Ortholog(s) have acetolactate synthase activity%2C flavin adenine dinucleotide binding activity and role in branched-chain amino acid biosynthetic process%2C isoleucine biosynthetic process%2C valine biosynthetic process;ebi_biotype=protein_coding
CAGL0A03036g	6174.36	-0.853791	0.0539998	-15.811	2.61234e-56	7.36933e-55	protein_coding_gene	ChrA_C_glabrata_CBS138	312174	312479	+		Ortholog(s) have ATPase activity%2C proton-transporting ATP synthase activity%2C rotational mechanism activity and role in ATP synthesis coupled proton transport;ebi_biotype=protein_coding
CAGL0K07007g	7892.14	0.765733	0.048481	15.7945	3.39552e-56	9.52742e-55	protein_coding_gene	ChrK_C_glabrata_CBS138	685639	690599	+		Ortholog(s) have role in aerobic respiration and P-body%2C integral component of mitochondrial membrane localization;ebi_biotype=protein_coding
CAGL0D04158g	4105.14	-0.854209	0.0541298	-15.7807	4.22225e-56	1.17841e-54	protein_coding_gene	ChrD_C_glabrata_CBS138	410216	411225	-	RSM25	Ortholog(s) have structural constituent of ribosome activity and mitochondrial small ribosomal subunit localization;ebi_biotype=protein_coding
CAGL0C04697g	8813.81	-0.667591	0.0423289	-15.7715	4.88559e-56	1.35633e-54	protein_coding_gene	ChrC_C_glabrata_CBS138	441678	443298	+		Ortholog(s) have structural constituent of ribosome activity and mitochondrial small ribosomal subunit localization;ebi_biotype=protein_coding
CAGL0H00418g	2085.06	1.50283	0.095381	15.7561	6.23458e-56	1.72173e-54	protein_coding_gene	ChrH_C_glabrata_CBS138	41229	42357	-		Protein of unknown function;ebi_biotype=protein_coding
CAGL0K05995g	17607.4	0.543511	0.0345438	15.734	8.851e-56	2.43148e-54	protein_coding_gene	ChrK_C_glabrata_CBS138	583655	586970	+		Putative sphingoid long-chain base kinase%2C gene is upregulated in azole-resistant strain;ebi_biotype=protein_coding
CAGL0H03487g	11348.4	0.664413	0.0422877	15.7117	1.25706e-55	3.43532e-54	protein_coding_gene	ChrH_C_glabrata_CBS138	323747	325859	+	AFT1	Putative RNA polymerase II transcription factor%2C involved in regulation of iron acquisition genes%2C required for growth under iron depletion;ebi_biotype=protein_coding
CAGL0J09900g	39614.9	-0.489813	0.0314666	-15.5661	1.23654e-54	3.36171e-53	protein_coding_gene	ChrJ_C_glabrata_CBS138	968884	970266	+		Ortholog(s) have ubiquinone binding%2C voltage-gated anion channel activity;ebi_biotype=protein_coding
CAGL0I04004g	5108.2	-0.918379	0.0591149	-15.5355	1.99598e-54	5.39842e-53	protein_coding_gene	ChrI_C_glabrata_CBS138	351591	353017	-		Protein of unknown function;ebi_biotype=protein_coding
CAGL0G05566g	15453.7	-0.522671	0.0336728	-15.5221	2.46041e-54	6.62039e-53	protein_coding_gene	ChrG_C_glabrata_CBS138	528048	529761	-		Ortholog(s) have role in ascospore formation%2C fungal-type cell wall organization and cell cortex%2C endosome%2C fungal-type vacuole%2C perinuclear region of cytoplasm localization;ebi_biotype=protein_coding
CAGL0L06732g	10177.2	-0.685574	0.0442027	-15.5098	2.97866e-54	7.97401e-53	protein_coding_gene	ChrL_C_glabrata_CBS138	759730	760767	-	MRPS9	Ortholog(s) have structural constituent of ribosome activity and mitochondrial small ribosomal subunit localization;ebi_biotype=protein_coding
CAGL0L10714g	13616.6	0.699902	0.0452076	15.482	4.59218e-54	1.2231e-52	protein_coding_gene	ChrL_C_glabrata_CBS138	1144040	1145588	+	ERG2	C-8 sterol isomerase;ebi_biotype=protein_coding
CAGL0H06127g	11620.2	-0.629683	0.0408823	-15.4023	1.57888e-53	4.18403e-52	protein_coding_gene	ChrH_C_glabrata_CBS138	597428	598688	+	TIM9	Protein of unknown function;ebi_biotype=protein_coding
CAGL0G07513g	4045.2	-0.812826	0.0528067	-15.3925	1.83849e-53	4.84752e-52	protein_coding_gene	ChrG_C_glabrata_CBS138	712289	713791	-		Ortholog(s) have protein domain specific binding activity%2C role in mitochondrial proton-transporting ATP synthase complex assembly and mitochondrion localization;ebi_biotype=protein_coding
CAGL0H02497g	33820.3	-0.462993	0.0300963	-15.3837	2.10523e-53	5.52306e-52	protein_coding_gene	ChrH_C_glabrata_CBS138	226252	230861	-		Ortholog(s) have protein-containing complex binding activity%2C role in mRNA export from nucleus and cytoplasm localization;ebi_biotype=protein_coding
CAGL0E00715g	7933.52	-0.767238	0.0501147	-15.3096	6.59388e-53	1.7213e-51	protein_coding_gene	ChrE_C_glabrata_CBS138	65476	66794	+		Ortholog(s) have structural constituent of ribosome activity and mitochondrial small ribosomal subunit localization;ebi_biotype=protein_coding
CAGL0J06050g	46725.4	0.517278	0.0337991	15.3045	7.13703e-53	1.85386e-51	protein_coding_gene	ChrJ_C_glabrata_CBS138	570609	572398	-		Ortholog(s) have role in cell wall assembly and extracellular region localization;ebi_biotype=protein_coding
CAGL0G03795g	101631	-0.472326	0.0308745	-15.2983	7.85277e-53	2.02973e-51	protein_coding_gene	ChrG_C_glabrata_CBS138	362841	365178	+	SSA1	Heat shock protein of the HSP70 family;ebi_biotype=protein_coding
CAGL0F06017g	8390.3	0.709995	0.0464449	15.2868	9.36306e-53	2.40823e-51	protein_coding_gene	ChrF_C_glabrata_CBS138	601390	602294	-	LYS7	Putative copper chaperone for superoxide dismutase Sod1p;ebi_biotype=protein_coding
CAGL0L11990g	503.2	2.51052	0.164597	15.2525	1.58448e-52	4.0555e-51	protein_coding_gene	ChrL_C_glabrata_CBS138	1291167	1292003	-		Ortholog(s) have RNA polymerase II activating transcription factor binding%2C disulfide oxidoreductase activity;ebi_biotype=protein_coding
CAGL0J06930g	7502.05	-0.849107	0.0557055	-15.2428	1.83854e-52	4.68291e-51	protein_coding_gene	ChrJ_C_glabrata_CBS138	664111	666111	+		Ortholog(s) have structural constituent of ribosome activity%2C role in mitochondrial translation%2C mitochondrial translational initiation and mitochondrial small ribosomal subunit localization;ebi_biotype=protein_coding
CAGL0I10791g	1443.04	1.54009	0.101721	15.1403	8.7777e-52	2.21426e-50	protein_coding_gene	ChrI_C_glabrata_CBS138	1066770	1068014	-		Ortholog(s) have ornithine carbamoyltransferase activity and role in arginine biosynthetic process%2C arginine biosynthetic process via ornithine%2C asexual sporulation;ebi_biotype=protein_coding
CAGL0M03883g	7188.95	-0.829212	0.0548024	-15.1309	1.01241e-51	2.54168e-50	protein_coding_gene	ChrM_C_glabrata_CBS138	436135	437610	-		Ortholog(s) have structural constituent of ribosome activity and mitochondrial small ribosomal subunit localization;ebi_biotype=protein_coding
CAGL0H04081g	35077.6	0.435126	0.028768	15.1254	1.10211e-51	2.7537e-50	protein_coding_gene	ChrH_C_glabrata_CBS138	384929	387277	-	ERG13	3-hydroxy-3-methylglutaryl coenzyme A synthase%2C protein abundance increased in ace2 mutant cells;ebi_biotype=protein_coding
CAGL0M13189g	6091.28	0.940264	0.0625502	15.0321	4.52112e-51	1.12428e-49	protein_coding_gene	ChrM_C_glabrata_CBS138	1295360	1297782	-	MSN4	Putative transcription factor similar to S. cerevisiae Msn4p%2C involved in response to oxidative stress;ebi_biotype=protein_coding
CAGL0K03553g	9146.47	0.545721	0.0364953	14.9532	1.48498e-50	3.67532e-49	protein_coding_gene	ChrK_C_glabrata_CBS138	329826	332431	+	FOL3	Ortholog(s) have dihydrofolate synthase activity and role in folic acid-containing compound biosynthetic process;ebi_biotype=protein_coding
CAGL0F07469g	5670.55	-0.639351	0.0427874	-14.9425	1.74295e-50	4.29354e-49	protein_coding_gene	ChrF_C_glabrata_CBS138	725568	727734	-	RMD9	Ortholog(s) have role in aerobic respiration%2C regulation of mRNA stability%2C translational initiation and extrinsic component of mitochondrial inner membrane%2C mitochondrion localization;ebi_biotype=protein_coding
CAGL0K09768g	9893.75	-0.671	0.0450081	-14.9084	2.90454e-50	7.12155e-49	protein_coding_gene	ChrK_C_glabrata_CBS138	955084	957559	+		Ortholog(s) have structural constituent of ribosome activity and mitochondrial small ribosomal subunit localization;ebi_biotype=protein_coding
CAGL0H08998g	3274.04	0.997432	0.0670957	14.8658	5.49506e-50	1.34105e-48	protein_coding_gene	ChrH_C_glabrata_CBS138	877952	879595	+		Ortholog(s) have cyclin-dependent protein serine/threonine kinase regulator activity and role in negative regulation of glycogen biosynthetic process%2C regulation of cyclin-dependent protein serine/threonine kinase activity;ebi_biotype=protein_coding
CAGL0A01738g	23615.5	0.488126	0.0330783	14.7567	2.78669e-49	6.76933e-48	protein_coding_gene	ChrA_C_glabrata_CBS138	170399	172917	+	OCH1	Putative alpha-1%2C6-mannosyltransferase of cis-Golgi apparatus%2C involved in cell wall maintenance%2C gene is upregulated in azole-resistant strain;ebi_biotype=protein_coding
CAGL0F08965g	18495.5	0.42778	0.0290953	14.7027	6.19561e-49	1.49808e-47	protein_coding_gene	ChrF_C_glabrata_CBS138	880296	882215	-		Ortholog(s) have role in reciprocal meiotic recombination;ebi_biotype=protein_coding
CAGL0G06732g	31632	-0.590158	0.0402309	-14.6693	1.01433e-48	2.44136e-47	protein_coding_gene	ChrG_C_glabrata_CBS138	643021	645962	+		Ortholog(s) have 2-isopropylmalate synthase activity%2C role in leucine biosynthetic process and mitochondrion localization;ebi_biotype=protein_coding
CAGL0F09163g	4444.75	-0.737464	0.0503575	-14.6446	1.45951e-48	3.49682e-47	protein_coding_gene	ChrF_C_glabrata_CBS138	902872	905739	+		Ortholog of S. cerevisiae : FMP10%2C C. albicans SC5314 : C5_04770W_A%2C C. dubliniensis CD36 : Cd36_54380%2C C. parapsilosis CDC317 : CPAR2_101110 and Candida tenuis NRRL Y-1498 : CANTEDRAFT_123298;ebi_biotype=protein_coding
CAGL0J07062g	13409.7	-0.453353	0.0311117	-14.5718	4.24522e-48	1.01249e-46	protein_coding_gene	ChrJ_C_glabrata_CBS138	681159	684171	-		Ortholog(s) have arginase activity%2C manganese ion binding%2C ornithine carbamoyltransferase inhibitor activity%2C zinc ion binding activity;ebi_biotype=protein_coding
CAGL0I08877g	10740.3	-0.594117	0.0409809	-14.4974	1.25806e-47	2.9869e-46	protein_coding_gene	ChrI_C_glabrata_CBS138	862514	863723	-		Ortholog(s) have structural constituent of ribosome activity and mitochondrial small ribosomal subunit localization;ebi_biotype=protein_coding
CAGL0L02233g	6130.66	-0.707024	0.0488223	-14.4816	1.5843e-47	3.74452e-46	protein_coding_gene	ChrL_C_glabrata_CBS138	260378	261932	+		Ortholog(s) have structural constituent of ribosome activity and mitochondrial large ribosomal subunit localization;ebi_biotype=protein_coding
CAGL0H08283g	7617.28	-0.689479	0.0476229	-14.4779	1.67114e-47	3.93205e-46	protein_coding_gene	ChrH_C_glabrata_CBS138	812561	813136	-	HSP10	Ortholog(s) have chaperone binding%2C unfolded protein binding activity and role in chaperone-mediated protein complex assembly%2C protein folding%2C protein import into mitochondrial intermembrane space%2C protein refolding;ebi_biotype=protein_coding
CAGL0L04334g	5429.64	-0.707674	0.0489224	-14.4652	2.00944e-47	4.70694e-46	protein_coding_gene	ChrL_C_glabrata_CBS138	505203	507128	+		Ortholog(s) have structural constituent of ribosome activity and mitochondrial small ribosomal subunit localization;ebi_biotype=protein_coding
CAGL0F03047g	4313.04	0.679883	0.0470596	14.4473	2.60751e-47	6.08071e-46	protein_coding_gene	ChrF_C_glabrata_CBS138	298521	301222	-		Ortholog(s) have AMP-activated protein kinase activity and role in positive regulation of pseudohyphal growth%2C protein phosphorylation%2C regulation of protein-containing complex assembly%2C signal transduction;ebi_biotype=protein_coding
CAGL0B03993g	18791.1	-0.460588	0.0319082	-14.4348	3.12588e-47	7.25731e-46	protein_coding_gene	ChrB_C_glabrata_CBS138	393092	395207	-		Ortholog(s) have dihydroxy-acid dehydratase activity and role in branched-chain amino acid biosynthetic process;ebi_biotype=protein_coding
CAGL0E05830g	6869.61	-0.727987	0.0505391	-14.4044	4.85262e-47	1.12166e-45	protein_coding_gene	ChrE_C_glabrata_CBS138	577326	580352	-		Ortholog(s) have mRNA binding%2C ribosome binding activity and role in mitochondrial respiratory chain complex III assembly%2C positive regulation of mitochondrial translation;ebi_biotype=protein_coding
CAGL0C03982g	678.456	2.24135	0.156494	14.3223	1.58864e-46	3.65596e-45	protein_coding_gene	ChrC_C_glabrata_CBS138	391909	393798	-		Has domain(s) with predicted transferase activity%2C transferring glycosyl groups activity and role in protein glycosylation;ebi_biotype=protein_coding
CAGL0G04499g	9855.28	0.692427	0.0483506	14.321	1.61868e-46	3.70882e-45	protein_coding_gene	ChrG_C_glabrata_CBS138	430507	431957	+		Ortholog of S. cerevisiae : SET4 and Saccharomyces cerevisiae S288C : YJL105W;ebi_biotype=protein_coding
CAGL0M01760g	47260.7	0.34887	0.0243983	14.2989	2.22194e-46	5.06892e-45	protein_coding_gene	ChrM_C_glabrata_CBS138	203102	208505	+	CDR1	Multidrug transporter of ATP-binding cassette (ABC) superfamily%2C involved in resistance to azoles%2C expression regulated by Pdr1p%2C increased abundance in azole resistant strains%2C expression increased by loss of the mitochondrial genome;ebi_biotype=protein_coding
CAGL0H07029g	8347.38	-0.685672	0.0480111	-14.2815	2.85199e-46	6.47809e-45	protein_coding_gene	ChrH_C_glabrata_CBS138	696725	697916	-		Ortholog(s) have structural constituent of ribosome activity and mitochondrial large ribosomal subunit localization;ebi_biotype=protein_coding
CAGL0F04499g	8364.74	-0.557741	0.0390712	-14.275	3.13246e-46	7.08448e-45	protein_coding_gene	ChrF_C_glabrata_CBS138	449297	453057	+		Ortholog(s) have uridine transmembrane transporter activity%2C role in transmembrane transport%2C uridine transport and plasma membrane localization;ebi_biotype=protein_coding
CAGL0D04114g	23038.7	0.445979	0.0312612	14.2662	3.55172e-46	7.99824e-45	protein_coding_gene	ChrD_C_glabrata_CBS138	406540	408996	-	NCP1	Ortholog(s) have NADPH-hemoprotein reductase activity%2C electron transfer activity and role in ergosterol biosynthetic process;ebi_biotype=protein_coding
CAGL0F06391g	3164.1	0.878354	0.0617728	14.2191	6.9728e-46	1.56352e-44	protein_coding_gene	ChrF_C_glabrata_CBS138	631265	632424	-		Ortholog(s) have GTPase activator activity;ebi_biotype=protein_coding
CAGL0G04741g	10081.5	0.676596	0.0477475	14.1703	1.39961e-45	3.125e-44	protein_coding_gene	ChrG_C_glabrata_CBS138	451278	453497	-		Ortholog(s) have 2-isopropylmalate synthase activity%2C role in leucine biosynthetic process and cytoplasm%2C mitochondrion localization;ebi_biotype=protein_coding
CAGL0J09856g	2116.85	-0.893521	0.063071	-14.1669	1.46845e-45	3.26482e-44	protein_coding_gene	ChrJ_C_glabrata_CBS138	965259	966064	-		Ortholog(s) have structural constituent of ribosome activity%2C role in mitochondrial translation and mitochondrial large ribosomal subunit localization;ebi_biotype=protein_coding
CAGL0C00693g	20185.9	-0.869048	0.0614072	-14.1522	1.80971e-45	4.00656e-44	protein_coding_gene	ChrC_C_glabrata_CBS138	72331	74194	+	CCC1	Putative vacuolar iron transporter;ebi_biotype=protein_coding
CAGL0A04081g	60355.4	0.783163	0.0553481	14.1498	1.87341e-45	4.13015e-44	protein_coding_gene	ChrA_C_glabrata_CBS138	408037	409260	+		Predicted GPI-linked cell wall protein;ebi_biotype=protein_coding
CAGL0A04455g	6852.01	-0.632723	0.0447652	-14.1343	2.3357e-45	5.1278e-44	protein_coding_gene	ChrA_C_glabrata_CBS138	437357	441052	+	SEF1	Putative RNA polymerase II transcription factor%2C involved in regulation of iron acquisition genes%2C required for growth under iron depletion;ebi_biotype=protein_coding
CAGL0K02739g	11446.7	-0.405652	0.0287111	-14.1287	2.52635e-45	5.52324e-44	protein_coding_gene	ChrK_C_glabrata_CBS138	247266	248991	-		Ortholog(s) have sphingosine N-acyltransferase activity%2C role in ceramide biosynthetic process and acyl-CoA ceramide synthase complex localization;ebi_biotype=protein_coding
CAGL0C03443g	18410.1	0.679516	0.0481945	14.0995	3.82737e-45	8.33286e-44	protein_coding_gene	ChrC_C_glabrata_CBS138	346497	348131	+	LYS9	Putative saccharopine dehydrogenase;ebi_biotype=protein_coding
CAGL0L04048g	7915.07	-0.611323	0.0433692	-14.0958	4.03253e-45	8.74326e-44	protein_coding_gene	ChrL_C_glabrata_CBS138	475719	479386	+		Ortholog(s) have mitochondrion targeting sequence binding%2C protein transmembrane transporter activity;ebi_biotype=protein_coding
CAGL0E04884g	5951.63	-1.02986	0.0730976	-14.0888	4.45166e-45	9.6123e-44	protein_coding_gene	ChrE_C_glabrata_CBS138	469174	474589	-		Ortholog(s) have DNA-binding transcription factor activity%2C RNA polymerase II-specific and RNA polymerase II activating transcription factor binding%2C more;ebi_biotype=protein_coding
CAGL0L10824g	4053.02	-0.920824	0.0653659	-14.0872	4.55049e-45	9.78542e-44	protein_coding_gene	ChrL_C_glabrata_CBS138	1161104	1161783	-		Ortholog(s) have structural constituent of ribosome activity and mitochondrial large ribosomal subunit localization;ebi_biotype=protein_coding
CAGL0M07513g	11787	-0.551502	0.0391841	-14.0746	5.43737e-45	1.16448e-43	protein_coding_gene	ChrM_C_glabrata_CBS138	754548	755953	-		Ortholog(s) have structural constituent of ribosome activity and mitochondrial large ribosomal subunit localization;ebi_biotype=protein_coding
CAGL0A02816g	2729.09	1.00772	0.0718078	14.0335	9.723e-45	2.07384e-43	protein_coding_gene	ChrA_C_glabrata_CBS138	296777	297839	+		Putative 2-methylbutyraldehyde reductase%2C gene is upregulated in azole-resistant strain;ebi_biotype=protein_coding
CAGL0K11858g	168434	-0.302064	0.0215964	-13.9868	1.8765e-44	3.98624e-43	protein_coding_gene	ChrK_C_glabrata_CBS138	1144692	1145551	-	PST2	Flavodoxin-like protein involved in oxidative stress response%2C activated by cleavage at C-terminus by aspartic protease Yps1p;ebi_biotype=protein_coding
CAGL0J05082g	2566.72	0.987584	0.0706236	13.9838	1.95805e-44	4.1427e-43	protein_coding_gene	ChrJ_C_glabrata_CBS138	483518	485806	+		Has domain(s) with predicted ATP binding%2C protein kinase activity%2C protein tyrosine kinase activity and role in protein phosphorylation;ebi_biotype=protein_coding
CAGL0H03531g	25083.1	-0.489854	0.0353132	-13.8717	9.40275e-44	1.98138e-42	protein_coding_gene	ChrH_C_glabrata_CBS138	326438	329928	+	MNP1	Putative mitochondrial-nucleoid specific ribosomal protein%2C protein abundance decreased in ace2 mutant cells;ebi_biotype=protein_coding
CAGL0I04246g	5462.76	0.821403	0.0592294	13.8682	9.8774e-44	2.07307e-42	protein_coding_gene	ChrI_C_glabrata_CBS138	376828	379194	+	SUT1	Putative transcription factor involved in sterol uptake%2C gene is upregulated in azole-resistant strain;ebi_biotype=protein_coding
CAGL0A01111g	7825.25	-0.870008	0.0627752	-13.8591	1.12087e-43	2.3431e-42	protein_coding_gene	ChrA_C_glabrata_CBS138	110834	111819	+		Ortholog(s) have ATPase activity%2C proton-transporting ATP synthase activity%2C rotational mechanism activity and role in ATP synthesis coupled proton transport;ebi_biotype=protein_coding
CAGL0L07744g	9416.12	0.704074	0.0508415	13.8484	1.30046e-43	2.70774e-42	protein_coding_gene	ChrL_C_glabrata_CBS138	851877	855397	+		Has domain(s) with predicted ATP binding%2C ATPase activity%2C nucleoside-triphosphatase activity%2C nucleotide binding activity and membrane localization;ebi_biotype=protein_coding
CAGL0H01375g	16324.7	0.56625	0.0410035	13.8098	2.22436e-43	4.61313e-42	protein_coding_gene	ChrH_C_glabrata_CBS138	135098	137716	+	SUR2	Predicted sphinganine hydroxylase with role in sphingolipid biosynthesis%2C mutants show reduced sensitivity to caspofungin and increased sensitivity to micafungin;ebi_biotype=protein_coding
CAGL0D05962g	2013.13	-1.05873	0.0768385	-13.7786	3.42686e-43	7.07902e-42	protein_coding_gene	ChrD_C_glabrata_CBS138	567957	568839	+	CBP4	Ortholog(s) have role in mitochondrial respiratory chain complex III assembly and integral component of mitochondrial membrane%2C mitochondrion localization;ebi_biotype=protein_coding
CAGL0K11968g	5221.7	-0.815091	0.0591793	-13.7732	3.69273e-43	7.59834e-42	protein_coding_gene	ChrK_C_glabrata_CBS138	1153972	1155771	-		Ortholog(s) have 3-hydroxyisobutyryl-CoA hydrolase activity%2C structural constituent of ribosome activity and mitochondrial small ribosomal subunit%2C mitochondrion localization;ebi_biotype=protein_coding
CAGL0K08800g	1807.98	-1.43313	0.104521	-13.7113	8.68359e-43	1.7798e-41	protein_coding_gene	ChrK_C_glabrata_CBS138	883781	884453	+	ADI1	Ortholog(s) have acireductone dioxygenase (Ni2+-requiring) activity and role in L-methionine salvage from methylthioadenosine;ebi_biotype=protein_coding
CAGL0G02255g	7888.78	0.600976	0.0440107	13.6552	1.8789e-42	3.83604e-41	protein_coding_gene	ChrG_C_glabrata_CBS138	198935	200937	-		Ortholog(s) have GTPase activity%2C ribosome binding activity and role in nonfunctional rRNA decay%2C nuclear-transcribed mRNA catabolic process%2C no-go decay%2C positive regulation of translation%2C ribosome disassembly;ebi_biotype=protein_coding
CAGL0L01111g	19321.5	-0.464823	0.0340496	-13.6513	1.98201e-42	4.03086e-41	protein_coding_gene	ChrL_C_glabrata_CBS138	130037	134465	+		Has domain(s) with predicted S-(hydroxymethyl)glutathione dehydrogenase activity%2C oxidoreductase activity%2C transferase activity%2C transferring acyl groups other than amino-acyl groups%2C zinc ion binding activity and role in ethanol oxidation;ebi_biotype=protein_coding
CAGL0J09724g	11509	-0.806942	0.0591363	-13.6455	2.14839e-42	4.35236e-41	protein_coding_gene	ChrJ_C_glabrata_CBS138	956004	956944	+		Ortholog(s) have structural constituent of ribosome activity and mitochondrial large ribosomal subunit localization;ebi_biotype=protein_coding
CAGL0I03322g	49126.3	-0.41474	0.0304043	-13.6409	2.28853e-42	4.61843e-41	protein_coding_gene	ChrI_C_glabrata_CBS138	283045	285427	-		Ortholog(s) have role in protein targeting to mitochondrion%2C spore germination and mitochondrial nucleoid%2C mitochondrion localization;ebi_biotype=protein_coding
CAGL0J07832g	4620.91	-0.801728	0.0587846	-13.6384	2.36745e-42	4.7594e-41	protein_coding_gene	ChrJ_C_glabrata_CBS138	766478	767525	+		Ortholog(s) have structural constituent of ribosome activity and mitochondrial large ribosomal subunit localization;ebi_biotype=protein_coding
CAGL0G03927g	5144.07	0.706043	0.0518619	13.6139	3.31126e-42	6.63137e-41	protein_coding_gene	ChrG_C_glabrata_CBS138	372509	374849	-	TPO1_1	Putative drug:H+ antiporter%2C involved in efflux of clotrimazole%2C required for resistance to clotrimazole and other drugs%2C involved in virulence;ebi_biotype=protein_coding
CAGL0G02277g	3722.85	-0.793519	0.0584235	-13.5822	5.10737e-42	1.01895e-40	protein_coding_gene	ChrG_C_glabrata_CBS138	201255	202187	-		Ortholog(s) have structural constituent of ribosome activity and mitochondrial large ribosomal subunit localization;ebi_biotype=protein_coding
CAGL0K11044g	10167.7	-0.810602	0.059752	-13.5661	6.36212e-42	1.26447e-40	protein_coding_gene	ChrK_C_glabrata_CBS138	1077081	1078165	+		Ortholog(s) have structural constituent of ribosome activity and mitochondrial large ribosomal subunit localization;ebi_biotype=protein_coding
CAGL0I01320g	4492.73	0.642429	0.0474496	13.5392	9.17824e-42	1.81729e-40	protein_coding_gene	ChrI_C_glabrata_CBS138	107768	109270	-		Ortholog(s) have fumarate reductase (NADH) activity%2C role in FAD metabolic process%2C protein folding in endoplasmic reticulum and endoplasmic reticulum%2C mitochondrion localization;ebi_biotype=protein_coding
CAGL0M01100g	4863.95	-0.686269	0.0507872	-13.5126	1.31734e-41	2.59853e-40	protein_coding_gene	ChrM_C_glabrata_CBS138	120217	121407	-		Ortholog(s) have structural constituent of ribosome activity and mitochondrial small ribosomal subunit localization;ebi_biotype=protein_coding
CAGL0I01430g	92249.5	-0.360905	0.0268078	-13.4627	2.59246e-41	5.09463e-40	protein_coding_gene	ChrI_C_glabrata_CBS138	115936	117541	+		Ortholog(s) have role in positive regulation of translational elongation%2C translational frameshifting and cytosolic ribosome localization;ebi_biotype=protein_coding
CAGL0B02167g	6574.93	-0.615685	0.0458652	-13.4238	4.3863e-41	8.58765e-40	protein_coding_gene	ChrB_C_glabrata_CBS138	201177	202170	+		Ortholog(s) have structural constituent of ribosome activity and mitochondrial large ribosomal subunit localization;ebi_biotype=protein_coding
CAGL0G07711g	13337.6	-0.581662	0.0434762	-13.3788	8.03876e-41	1.56801e-39	protein_coding_gene	ChrG_C_glabrata_CBS138	730411	734559	+	MIC60	Protein of unknown function;ebi_biotype=protein_coding
CAGL0D05412g	6570.21	-0.733526	0.0548895	-13.3637	9.85636e-41	1.91542e-39	protein_coding_gene	ChrD_C_glabrata_CBS138	516217	517455	-		Ortholog(s) have structural constituent of ribosome activity and mitochondrial small ribosomal subunit localization;ebi_biotype=protein_coding
CAGL0J08591g	25263.3	0.459872	0.0344854	13.3352	1.44395e-40	2.79573e-39	protein_coding_gene	ChrJ_C_glabrata_CBS138	849115	853360	-		Ortholog(s) have lipid binding activity%2C role in endoplasmic reticulum membrane organization%2C regulation of phosphatidylinositol dephosphorylation and cortical endoplasmic reticulum localization;ebi_biotype=protein_coding
CAGL0D00462g	10852.7	0.405153	0.0303958	13.3292	1.56483e-40	3.01862e-39	protein_coding_gene	ChrD_C_glabrata_CBS138	54947	57918	+		Ortholog(s) have DNA-binding transcription repressor activity%2C RNA polymerase II-specific%2C cis-regulatory region sequence-specific DNA binding activity;ebi_biotype=protein_coding
CAGL0L05258g	742.183	1.88279	0.141378	13.3175	1.83231e-40	3.52165e-39	protein_coding_gene	ChrL_C_glabrata_CBS138	587768	588628	-		Ortholog(s) have sulfiredoxin activity and role in cellular protein localization%2C cellular response to oxidative stress;ebi_biotype=protein_coding
CAGL0A00363g	36265	-0.379931	0.0286202	-13.2749	3.23508e-40	6.19507e-39	protein_coding_gene	ChrA_C_glabrata_CBS138	33938	36387	-		Ortholog(s) have 3-isopropylmalate dehydratase activity%2C role in leucine biosynthetic process and cytoplasmic stress granule%2C cytosol localization;ebi_biotype=protein_coding
CAGL0H00781g	5806.15	0.623194	0.0474154	13.1433	1.85986e-39	3.54861e-38	protein_coding_gene	ChrH_C_glabrata_CBS138	77224	79017	-		Ortholog of S. cerevisiae : YPL247C%2C C. albicans SC5314 : C1_08390C_A%2C C. dubliniensis CD36 : Cd36_07900%2C C. parapsilosis CDC317 : CPAR2_207070 and C. auris B8441 : B9J08_003608;ebi_biotype=protein_coding
CAGL0C02629g	2318.75	-1.69037	0.128691	-13.1351	2.07331e-39	3.94155e-38	protein_coding_gene	ChrC_C_glabrata_CBS138	267677	270167	-		Ortholog(s) have SUMO transferase activity%2C chromatin binding activity and role in homologous chromosome pairing at meiosis%2C protein sumoylation%2C reciprocal meiotic recombination%2C synaptonemal complex assembly;ebi_biotype=protein_coding
CAGL0M13761g	9545.42	-0.49329	0.0375666	-13.1311	2.18537e-39	4.13959e-38	protein_coding_gene	ChrM_C_glabrata_CBS138	1350548	1353354	-	YME2	Ortholog(s) have role in mitochondrial genome maintenance and integral component of mitochondrial inner membrane localization;ebi_biotype=protein_coding
CAGL0L13178g	3558.79	-0.812309	0.0620526	-13.0907	3.72356e-39	7.02788e-38	protein_coding_gene	ChrL_C_glabrata_CBS138	1410103	1412023	+		Ortholog(s) have role in mitochondrial respiratory chain complex III assembly and integral component of mitochondrial inner membrane localization;ebi_biotype=protein_coding
CAGL0L08932g	72847	-0.257594	0.0197314	-13.055	5.9517e-39	1.1193e-37	protein_coding_gene	ChrL_C_glabrata_CBS138	975481	979541	-	LSP1	Long chain base-responsive inhibitor of protein kinases%2C protein abundance decreased in ace2 mutant cells;ebi_biotype=protein_coding
CAGL0J03322g	8013.85	-0.548761	0.0421817	-13.0094	1.08129e-38	2.02627e-37	protein_coding_gene	ChrJ_C_glabrata_CBS138	322453	324959	+	FMP29	Ortholog of S. cerevisiae : AIM9%2C C. albicans SC5314 : C1_01250W_A%2C C. dubliniensis CD36 : Cd36_01160%2C C. parapsilosis CDC317 : CPAR2_109750 and C. auris B8441 : B9J08_002013;ebi_biotype=protein_coding
CAGL0I05060g	2400.55	2.66036	0.204812	12.9893	1.40787e-38	2.61954e-37	protein_coding_gene	ChrI_C_glabrata_CBS138	469915	472831	+		Ortholog(s) have sequence-specific DNA binding activity and role in chromatin silencing at telomere%2C rDNA heterochromatin assembly%2C regulation of transcription by RNA polymerase II%2C transfer RNA gene-mediated silencing;ebi_biotype=protein_coding
CAGL0B02860g	18869	-0.596024	0.0458886	-12.9885	1.42203e-38	2.63653e-37	protein_coding_gene	ChrB_C_glabrata_CBS138	277915	278983	-	ATG33	Ortholog(s) have role in autophagy of mitochondrion%2C macroautophagy and mitochondrion localization;ebi_biotype=protein_coding
CAGL0G10219g	12547.1	5.10325	0.393479	12.9696	1.82032e-38	3.3631e-37	protein_coding_gene	ChrG_C_glabrata_CBS138	988735	991807	+	AWP12	Adhesin-like protein with 5 tandem repeats%2C belongs to adhesin cluster VII%2C predicted GPI-anchor%2C similarity to S. cerevisiae flocculins%2C cell wall proteins that mediate adhesion;ebi_biotype=protein_coding
CAGL0I00660g	2912.33	-0.78235	0.0603794	-12.9572	2.13827e-38	3.93667e-37	protein_coding_gene	ChrI_C_glabrata_CBS138	47948	50067	-	GUF1	Ortholog(s) have GTPase activity%2C mitochondrial ribosome binding activity%2C role in positive regulation of translation and mitochondrial matrix localization;ebi_biotype=protein_coding
CAGL0J11132g	30968.5	-0.48812	0.0377331	-12.9361	2.81422e-38	5.163e-37	protein_coding_gene	ChrJ_C_glabrata_CBS138	1083977	1085522	+		Ortholog(s) have role in pheromone-dependent signal transduction involved in conjugation with cellular fusion and membrane raft%2C plasma membrane localization;ebi_biotype=protein_coding
CAGL0I09548g	4856.8	-0.64356	0.0497982	-12.9234	3.32315e-38	6.07546e-37	protein_coding_gene	ChrI_C_glabrata_CBS138	912503	913945	+		Ortholog(s) have structural constituent of ribosome activity and mitochondrial small ribosomal subunit localization;ebi_biotype=protein_coding
CAGL0G08151g	15418.6	-0.828711	0.0641758	-12.9131	3.79486e-38	6.91376e-37	protein_coding_gene	ChrG_C_glabrata_CBS138	774706	776203	-	GRX4	Putative glutathione-dependent oxidoreductase%2C induced by excess iron%2C likely functional homolog of S. cerevisiae GRX4;ebi_biotype=protein_coding
CAGL0L07546g	12896.8	-0.581845	0.0450876	-12.9048	4.23047e-38	7.68072e-37	protein_coding_gene	ChrL_C_glabrata_CBS138	833296	835777	-		Ortholog(s) have amino acid transmembrane transporter activity and role in amino acid transport%2C transmembrane transport;ebi_biotype=protein_coding
CAGL0G07931g	3833.02	-0.706343	0.0548985	-12.8663	6.96202e-38	1.25965e-36	protein_coding_gene	ChrG_C_glabrata_CBS138	750667	751125	-		Ortholog(s) have structural constituent of ribosome activity and mitochondrial small ribosomal subunit localization;ebi_biotype=protein_coding
CAGL0B01815g	5060.86	-0.808469	0.0628604	-12.8613	7.42858e-38	1.33944e-36	protein_coding_gene	ChrB_C_glabrata_CBS138	165518	166687	-		Ortholog(s) have structural constituent of ribosome activity and mitochondrial large ribosomal subunit localization;ebi_biotype=protein_coding
CAGL0D03520g	12347	-0.511938	0.0398217	-12.8558	7.98396e-38	1.43465e-36	protein_coding_gene	ChrD_C_glabrata_CBS138	357629	359630	+	MIA40	Ortholog(s) have 2 iron%2C 2 sulfur cluster binding%2C oxidoreductase activity%2C protein disulfide isomerase activity%2C thiol oxidase activity and role in protein folding%2C protein import into mitochondrial intermembrane space;ebi_biotype=protein_coding
CAGL0J03256g	14521.7	-0.448899	0.0350954	-12.7908	1.84544e-37	3.30479e-36	protein_coding_gene	ChrJ_C_glabrata_CBS138	315348	318207	-		Ortholog(s) have MAP kinase tyrosine phosphatase activity%2C protein tyrosine phosphatase activity;ebi_biotype=protein_coding
CAGL0H04191g	3677.74	-0.700988	0.0548728	-12.7748	2.26761e-37	4.04698e-36	protein_coding_gene	ChrH_C_glabrata_CBS138	396831	397001	-		Ortholog(s) have proton-transporting ATP synthase activity%2C rotational mechanism activity;ebi_biotype=protein_coding
CAGL0J01353g	13382.8	-0.433521	0.034059	-12.7285	4.10414e-37	7.29981e-36	protein_coding_gene	ChrJ_C_glabrata_CBS138	124994	127477	+		Ortholog(s) have ATP binding%2C ATPase activity%2C metallopeptidase activity and role in cellular protein-containing complex assembly%2C proteolysis%2C signal peptide processing;ebi_biotype=protein_coding
CAGL0C05643g	24262.1	0.636008	0.0501177	12.6903	6.69438e-37	1.18667e-35	protein_coding_gene	ChrC_C_glabrata_CBS138	555325	557469	+	EPA7	Adhesin-like protein with a predicted GPI-anchor%2C belongs to adhesin cluster I%2C strain BG14 encodes the full-length protein%2C whereas CBS138 contains a stop codon that terminates the ORF at codon 379;ebi_biotype=protein_coding
CAGL0L07656g	10963.5	-0.47071	0.0372141	-12.6487	1.13728e-36	2.00919e-35	protein_coding_gene	ChrL_C_glabrata_CBS138	843755	846381	+	GLO1	Ortholog(s) have lactoylglutathione lyase activity%2C zinc ion binding activity and role in glutathione metabolic process%2C methylglyoxal catabolic process to D-lactate via S-lactoyl-glutathione;ebi_biotype=protein_coding
CAGL0B02255g	2425.13	-0.978344	0.077426	-12.6358	1.33945e-36	2.35843e-35	protein_coding_gene	ChrB_C_glabrata_CBS138	215054	215677	-		Ortholog(s) have structural constituent of ribosome activity and mitochondrial small ribosomal subunit localization;ebi_biotype=protein_coding
CAGL0M09603g	4204.07	-0.739351	0.0588101	-12.5718	3.01611e-36	5.29282e-35	protein_coding_gene	ChrM_C_glabrata_CBS138	954895	955564	-		Ortholog(s) have structural constituent of ribosome activity and mitochondrial small ribosomal subunit localization;ebi_biotype=protein_coding
CAGL0B00990g	11453	0.60841	0.0485132	12.5411	4.44649e-36	7.77692e-35	protein_coding_gene	ChrB_C_glabrata_CBS138	85874	89350	-	HBN1	Ortholog(s) have oxidoreductase activity%2C acting on NAD(P)H%2C nitrogenous group as acceptor activity and role in cellular response to oxidative stress%2C negative regulation of fatty acid metabolic process;ebi_biotype=protein_coding
CAGL0H07227g	3607.49	-0.912639	0.0728118	-12.5342	4.85083e-36	8.45592e-35	protein_coding_gene	ChrH_C_glabrata_CBS138	709369	710856	-		Ortholog(s) have mitochondrial envelope localization;ebi_biotype=protein_coding
CAGL0J03806g	13773.7	0.521246	0.0416538	12.5138	6.2776e-36	1.09068e-34	protein_coding_gene	ChrJ_C_glabrata_CBS138	363737	365104	+		Ortholog(s) have transcription corepressor activity;ebi_biotype=protein_coding
CAGL0D06138g	14919.1	-0.440868	0.0352649	-12.5016	7.3156e-36	1.26683e-34	protein_coding_gene	ChrD_C_glabrata_CBS138	578042	580490	+	HEM2	Putative porphobilinogen synthase%2C involved in cadmium tolerance;ebi_biotype=protein_coding
CAGL0H09130g	18962.8	0.436619	0.0349514	12.4922	8.23881e-36	1.42201e-34	protein_coding_gene	ChrH_C_glabrata_CBS138	890587	894309	-		Ortholog(s) have enzyme activator activity and role in protein N-linked glycosylation%2C protein O-linked glycosylation;ebi_biotype=protein_coding
CAGL0K10824g	7262.4	1.3312	0.106696	12.4766	1.00205e-35	1.72386e-34	protein_coding_gene	ChrK_C_glabrata_CBS138	1051165	1054875	-		Ortholog of S. cerevisiae : YLR149C%2C C. albicans SC5314 : C7_03280C_A%2C C. dubliniensis CD36 : Cd36_72930%2C C. parapsilosis CDC317 : CPAR2_704080 and C. auris B8441 : B9J08_004261;ebi_biotype=protein_coding
CAGL0H08195g	24537.2	-0.285475	0.0229013	-12.4655	1.15193e-35	1.97523e-34	protein_coding_gene	ChrH_C_glabrata_CBS138	804287	806436	-		Ortholog(s) have ATPase inhibitor activity%2C Hsp70 protein binding%2C Hsp90 protein binding%2C mRNA binding activity%2C role in protein folding%2C protein localization%2C protein targeting to mitochondrion and cytoplasm localization;ebi_biotype=protein_coding
CAGL0K01375g	3199.13	-0.853823	0.0685365	-12.4579	1.26612e-35	2.16396e-34	protein_coding_gene	ChrK_C_glabrata_CBS138	122927	123430	+	MRP10	Ortholog(s) have structural constituent of ribosome activity%2C role in mitochondrial translation and mitochondrial small ribosomal subunit localization;ebi_biotype=protein_coding
CAGL0E04928g	5383.82	-0.666642	0.0535687	-12.4446	1.49583e-35	2.54825e-34	protein_coding_gene	ChrE_C_glabrata_CBS138	477083	478495	+		Ortholog(s) have translation release factor activity%2C role in mitochondrial translation%2C mitochondrial translational termination%2C translational termination and mitochondrial inner membrane%2C mitochondrion localization;ebi_biotype=protein_coding
CAGL0J07612g	32304.1	-0.322321	0.0259084	-12.4408	1.56925e-35	2.66467e-34	protein_coding_gene	ChrJ_C_glabrata_CBS138	740898	742730	+	ZWF1	Glucose-6-phosphate 1-dehydrogenase;ebi_biotype=protein_coding
CAGL0K01243g	6792.69	-0.712007	0.0573584	-12.4133	2.21328e-35	3.74616e-34	protein_coding_gene	ChrK_C_glabrata_CBS138	116747	117398	+		Ortholog(s) have structural constituent of ribosome activity and mitochondrial large ribosomal subunit localization;ebi_biotype=protein_coding
CAGL0K10978g	6027.35	0.682762	0.0550296	12.4072	2.38924e-35	4.03097e-34	protein_coding_gene	ChrK_C_glabrata_CBS138	1071521	1073905	+	LYS4	Ortholog(s) have homoaconitate hydratase activity%2C role in lysine biosynthetic process%2C lysine biosynthetic process via aminoadipic acid and mitochondrion localization;ebi_biotype=protein_coding
CAGL0M00176g	24033.3	-0.458163	0.0369828	-12.3885	3.01547e-35	5.07121e-34	protein_coding_gene	ChrM_C_glabrata_CBS138	23828	25467	-	BAT2	Ortholog(s) have L-isoleucine transaminase activity%2C L-leucine transaminase activity%2C L-valine transaminase activity%2C branched-chain-amino-acid transaminase activity;ebi_biotype=protein_coding
CAGL0F04851g	6815.26	-0.869678	0.0706728	-12.3057	8.4393e-35	1.41473e-33	protein_coding_gene	ChrF_C_glabrata_CBS138	488193	490617	-		Ortholog(s) have role in aerobic respiration%2C mRNA metabolic process;ebi_biotype=protein_coding
CAGL0D03806g	2092.77	-0.822616	0.0669493	-12.2871	1.06202e-34	1.77465e-33	protein_coding_gene	ChrD_C_glabrata_CBS138	382533	383097	-	FYV4	Ortholog(s) have structural constituent of ribosome activity and mitochondrial small ribosomal subunit%2C mitochondrion localization;ebi_biotype=protein_coding
CAGL0A04675g	2714.46	0.899101	0.073209	12.2813	1.14166e-34	1.90167e-33	protein_coding_gene	ChrA_C_glabrata_CBS138	459503	460597	-	ATG8	Ortholog(s) have phosphatidylethanolamine binding%2C protein tag activity;ebi_biotype=protein_coding
CAGL0K03245g	3260.76	-0.703225	0.0573226	-12.2679	1.3477e-34	2.23778e-33	protein_coding_gene	ChrK_C_glabrata_CBS138	298136	299747	-		Protein of unknown function;ebi_biotype=protein_coding
CAGL0M05401g	907.661	1.7932	0.146422	12.2468	1.74763e-34	2.89268e-33	protein_coding_gene	ChrM_C_glabrata_CBS138	575494	575993	-		Ortholog of S. cerevisiae : YBR201C-A and Saccharomyces cerevisiae S288C : YBR201C-A;ebi_biotype=protein_coding
CAGL0H00704g	5355.23	0.990585	0.0815125	12.1525	5.56068e-34	9.17511e-33	protein_coding_gene	ChrH_C_glabrata_CBS138	68944	70137	-		Ortholog(s) have role in autophagosome assembly%2C autophagy of mitochondrion%2C cytoplasm to vacuole transport by the Cvt pathway%2C macroautophagy;ebi_biotype=protein_coding
CAGL0D03982g	15725	-0.588193	0.0485059	-12.1262	7.67078e-34	1.26171e-32	protein_coding_gene	ChrD_C_glabrata_CBS138	396807	398843	+		Ortholog(s) have 1-pyrroline-5-carboxylate dehydrogenase activity%2C role in glutamate biosynthetic process%2C proline catabolic process to glutamate and mitochondrial matrix localization;ebi_biotype=protein_coding
CAGL0H09306g	2090.72	-0.854077	0.0704708	-12.1196	8.31689e-34	1.36371e-32	protein_coding_gene	ChrH_C_glabrata_CBS138	911110	911521	+	TIM13	Ortholog(s) have protein carrier activity%2C role in protein insertion into mitochondrial inner membrane and mitochondrial intermembrane space%2C mitochondrial intermembrane space protein transporter complex localization;ebi_biotype=protein_coding
CAGL0H06853g	10256.5	-0.729811	0.0602941	-12.1042	1.0036e-33	1.64046e-32	protein_coding_gene	ChrH_C_glabrata_CBS138	679735	681999	-	ADH6	Putative NADP-dependent alcohol dehydrogenase VI%2C protein abundance increased in ace2 mutant cells;ebi_biotype=protein_coding
CAGL0K10120g	4145.52	-0.682422	0.056449	-12.0892	1.20481e-33	1.96325e-32	protein_coding_gene	ChrK_C_glabrata_CBS138	987617	988804	-		Ortholog(s) have unfolded protein binding activity%2C role in mitochondrial cytochrome c oxidase assembly and integral component of mitochondrial inner membrane%2C mitochondrial inner membrane localization;ebi_biotype=protein_coding
CAGL0D04752g	17536.2	-0.382133	0.0316214	-12.0846	1.27378e-33	2.06921e-32	protein_coding_gene	ChrD_C_glabrata_CBS138	466415	467557	+		Ortholog(s) have aldo-keto reductase (NADP) activity%2C oxidoreductase activity%2C pyridoxine:NADP 4-dehydrogenase activity and role in pyridoxal biosynthetic process;ebi_biotype=protein_coding
CAGL0I05720g	19839	-0.463047	0.0383429	-12.0765	1.40631e-33	2.27743e-32	protein_coding_gene	ChrI_C_glabrata_CBS138	542691	544637	-		Has domain(s) with predicted role in transmembrane transport and mitochondrial outer membrane localization;ebi_biotype=protein_coding
CAGL0M07271g	3518.03	-0.765411	0.0634599	-12.0613	1.69054e-33	2.72931e-32	protein_coding_gene	ChrM_C_glabrata_CBS138	731523	732446	+		Ortholog(s) have 2 iron%2C 2 sulfur cluster binding%2C glutathione disulfide oxidoreductase activity%2C role in [2Fe-2S] cluster assembly%2C protein maturation by [2Fe-2S] cluster transfer and mitochondrion localization;ebi_biotype=protein_coding
CAGL0H10626g	2982.8	0.931639	0.0772844	12.0547	1.83238e-33	2.94924e-32	protein_coding_gene	ChrH_C_glabrata_CBS138	1043943	1047923	+	AWP13	Predicted cell wall adhesin with a role in adhesion%2C belongs to adhesin cluster III%2C predicted GPI anchor%2C contains tandem repeats;ebi_biotype=protein_coding
CAGL0M05511g	6457.68	0.688668	0.0572526	12.0286	2.51384e-33	4.03267e-32	protein_coding_gene	ChrM_C_glabrata_CBS138	587023	588555	+	FTH1	Has domain(s) with predicted iron ion transmembrane transporter activity%2C role in iron ion transmembrane transport and high-affinity iron permease complex localization;ebi_biotype=protein_coding
CAGL0H03883g	15939.6	-0.575751	0.0478661	-12.0284	2.5209e-33	4.03267e-32	protein_coding_gene	ChrH_C_glabrata_CBS138	362684	365020	+	MRPL2	Has domain(s) with predicted structural constituent of ribosome activity%2C role in translation and ribosome localization;ebi_biotype=protein_coding
CAGL0K11880g	42881.8	0.55432	0.0461308	12.0163	2.91867e-33	4.6548e-32	protein_coding_gene	ChrK_C_glabrata_CBS138	1146099	1149256	+		Ortholog(s) have plasma membrane localization;ebi_biotype=protein_coding
CAGL0J09262g	3308.31	1.08076	0.0899974	12.0088	3.19511e-33	5.08022e-32	protein_coding_gene	ChrJ_C_glabrata_CBS138	915474	915945	+		Ortholog(s) have ATPase binding activity%2C role in negative regulation of ATPase activity and mitochondrion localization;ebi_biotype=protein_coding
CAGL0J05478g	3892.63	-0.836189	0.0699323	-11.9571	5.95949e-33	9.44697e-32	protein_coding_gene	ChrJ_C_glabrata_CBS138	522916	523883	+		Ortholog(s) have structural constituent of ribosome activity and mitochondrial small ribosomal subunit localization;ebi_biotype=protein_coding
CAGL0M06391g	4488.96	-0.731096	0.0612322	-11.9397	7.34546e-33	1.16089e-31	protein_coding_gene	ChrM_C_glabrata_CBS138	663494	664593	-		Ortholog(s) have mitochondrial ribosome binding activity and role in inner mitochondrial membrane organization%2C positive regulation of mitochondrial translation%2C protein insertion into mitochondrial inner membrane from matrix;ebi_biotype=protein_coding
CAGL0J02838g	5710.62	-0.690926	0.0578821	-11.9368	7.61116e-33	1.19927e-31	protein_coding_gene	ChrJ_C_glabrata_CBS138	277376	278653	-		Ortholog(s) have structural constituent of ribosome activity and mitochondrial small ribosomal subunit localization;ebi_biotype=protein_coding
CAGL0L10868g	8945.17	-0.466044	0.0390671	-11.9293	8.32575e-33	1.30794e-31	protein_coding_gene	ChrL_C_glabrata_CBS138	1163475	1164513	-		Has domain(s) with predicted cation transmembrane transporter activity%2C role in cation transport%2C transmembrane transport and membrane localization;ebi_biotype=protein_coding
CAGL0D02662g	1161.01	-1.17734	0.0987357	-11.9241	8.86352e-33	1.38826e-31	protein_coding_gene	ChrD_C_glabrata_CBS138	277838	279907	-		Has domain(s) with predicted transmembrane transporter activity%2C role in transmembrane transport and integral component of membrane%2C membrane localization;ebi_biotype=protein_coding
CAGL0I03036g	10516.5	-0.561323	0.0471374	-11.9082	1.07232e-32	1.67454e-31	protein_coding_gene	ChrI_C_glabrata_CBS138	262219	264998	+		Ortholog(s) have structural constituent of ribosome activity and mitochondrial large ribosomal subunit localization;ebi_biotype=protein_coding
CAGL0H01353g	6887.45	-0.691648	0.0581394	-11.8964	1.23613e-32	1.92461e-31	protein_coding_gene	ChrH_C_glabrata_CBS138	132361	134378	+	MHR1	Ortholog(s) have DNA binding%2C recombinase activity%2C single-stranded DNA binding%2C structural constituent of ribosome activity;ebi_biotype=protein_coding
CAGL0D01144g	4178.64	-0.675423	0.0569125	-11.8678	1.74078e-32	2.70232e-31	protein_coding_gene	ChrD_C_glabrata_CBS138	133647	134630	+		Ortholog(s) have ribosome binding activity%2C role in mitochondrial respiratory chain complex III assembly%2C positive regulation of mitochondrial translation and Cbp3p-Cbp6 complex%2C mitochondrial ribosome localization;ebi_biotype=protein_coding
CAGL0L03542g	2247.11	-0.908645	0.0765717	-11.8666	1.76489e-32	2.73168e-31	protein_coding_gene	ChrL_C_glabrata_CBS138	407604	408457	-		Ortholog(s) have structural constituent of ribosome activity and mitochondrial large ribosomal subunit localization;ebi_biotype=protein_coding
CAGL0I04818g	11332.1	0.451309	0.0380769	11.8526	2.08702e-32	3.22077e-31	protein_coding_gene	ChrI_C_glabrata_CBS138	431683	434698	+		Ortholog(s) have chitin synthase activity;ebi_biotype=protein_coding
CAGL0I05082g	13000.2	-0.476495	0.0402178	-11.8479	2.20723e-32	3.39628e-31	protein_coding_gene	ChrI_C_glabrata_CBS138	470043	478386	-		Has domain(s) with predicted nucleic acid binding%2C nucleotide binding activity;ebi_biotype=protein_coding
CAGL0F06655g	13612.4	-0.502739	0.0424778	-11.8353	2.56297e-32	3.93214e-31	protein_coding_gene	ChrF_C_glabrata_CBS138	654680	658724	+		Ortholog(s) have role in establishment or maintenance of actin cytoskeleton polarity%2C fungal-type cell wall organization%2C regulation of cell growth and TORC2 complex localization;ebi_biotype=protein_coding
CAGL0H08712g	3762.28	0.729421	0.0616684	11.8281	2.79317e-32	4.27282e-31	protein_coding_gene	ChrH_C_glabrata_CBS138	847684	849946	-		Has domain(s) with predicted phosphatidylinositol binding activity and role in cell communication;ebi_biotype=protein_coding
CAGL0K02717g	8210.96	-0.549785	0.0466599	-11.7828	4.78725e-32	7.30195e-31	protein_coding_gene	ChrK_C_glabrata_CBS138	244828	247624	+		Ortholog(s) have structural constituent of ribosome activity and mitochondrial small ribosomal subunit localization;ebi_biotype=protein_coding
CAGL0I04862g	21214.9	0.346558	0.0294514	11.7671	5.76742e-32	8.7715e-31	protein_coding_gene	ChrI_C_glabrata_CBS138	438060	443371	-	SNQ2	Predicted plasma membrane ATP-binding cassette (ABC) transporter%2C putative transporter involved in multidrug resistance%2C involved in Pdr1p-mediated azole resistance;ebi_biotype=protein_coding
CAGL0K04279g	15964.6	0.419827	0.035686	11.7645	5.94971e-32	9.02259e-31	protein_coding_gene	ChrK_C_glabrata_CBS138	397557	398475	+	SCM4	Ortholog of S. cerevisiae : SCM4 and Saccharomyces cerevisiae S288C : YGR049W;ebi_biotype=protein_coding
CAGL0L08712g	8654.6	-0.546307	0.046449	-11.7614	6.16766e-32	9.32614e-31	protein_coding_gene	ChrL_C_glabrata_CBS138	950911	954529	+		Ortholog(s) have cyclin-dependent protein serine/threonine kinase inhibitor activity and role in negative regulation of cyclin-dependent protein serine/threonine kinase activity;ebi_biotype=protein_coding
CAGL0A04433g	8374.66	-0.700105	0.0595935	-11.748	7.2306e-32	1.0902e-30	protein_coding_gene	ChrA_C_glabrata_CBS138	435977	437020	+		Ortholog(s) have thioredoxin peroxidase activity and role in cell redox homeostasis%2C cellular response to oxidative stress%2C regulation of hydrogen peroxide-induced cell death%2C response to cadmium ion;ebi_biotype=protein_coding
CAGL0F03663g	8661	-0.742752	0.0632737	-11.7387	8.07081e-32	1.2134e-30	protein_coding_gene	ChrF_C_glabrata_CBS138	356360	357778	+		Ortholog(s) have structural constituent of ribosome activity and mitochondrial large ribosomal subunit localization;ebi_biotype=protein_coding
CAGL0J02442g	12620.9	-0.408266	0.0347994	-11.732	8.73837e-32	1.31001e-30	protein_coding_gene	ChrJ_C_glabrata_CBS138	236368	237967	-		Ortholog(s) have chaperone binding%2C protein-macromolecule adaptor activity%2C role in protein import into mitochondrial matrix and PAM complex%2C Tim23 associated import motor localization;ebi_biotype=protein_coding
CAGL0F03641g	3143.08	0.768714	0.0655361	11.7296	8.98497e-32	1.34314e-30	protein_coding_gene	ChrF_C_glabrata_CBS138	354791	356059	-		Has domain(s) with predicted integral component of membrane localization;ebi_biotype=protein_coding
CAGL0L03938g	9656.19	0.498071	0.0425622	11.7022	1.24209e-31	1.85149e-30	protein_coding_gene	ChrL_C_glabrata_CBS138	456311	464122	+		Ortholog of S. cerevisiae : YNL115C%2C C. albicans SC5314 : C6_00250W_A%2C C. dubliniensis CD36 : Cd36_60200%2C C. parapsilosis CDC317 : CPAR2_603320 and C. auris B8441 : B9J08_002166;ebi_biotype=protein_coding
CAGL0B01507g	1569.95	1.01045	0.0865427	11.6758	1.69541e-31	2.52007e-30	protein_coding_gene	ChrB_C_glabrata_CBS138	135237	136832	+	ARG8	Ortholog(s) have N2-acetyl-L-ornithine:2-oxoglutarate 5-aminotransferase activity%2C role in arginine biosynthetic process%2C arginine biosynthetic process via ornithine%2C ornithine biosynthetic process and mitochondrial matrix localization;ebi_biotype=protein_coding
CAGL0I02046g	3198.23	0.811672	0.0695403	11.672	1.77285e-31	2.62772e-30	protein_coding_gene	ChrI_C_glabrata_CBS138	175005	176177	-		Has domain(s) with predicted D-threo-aldose 1-dehydrogenase activity;ebi_biotype=protein_coding
CAGL0L00451g	4883.25	-0.78138	0.0673004	-11.6103	3.65215e-31	5.39798e-30	protein_coding_gene	ChrL_C_glabrata_CBS138	51927	53169	+		Ortholog(s) have structural constituent of ribosome activity and mitochondrial small ribosomal subunit localization;ebi_biotype=protein_coding
CAGL0L04224g	4050.54	-0.622677	0.0539634	-11.5389	8.40168e-31	1.2383e-29	protein_coding_gene	ChrL_C_glabrata_CBS138	493603	495122	+		Ortholog(s) have structural constituent of ribosome activity and fungal-type vacuole%2C mitochondrial large ribosomal subunit localization;ebi_biotype=protein_coding
CAGL0H08173g	8922.62	-0.620174	0.0538217	-11.5227	1.01333e-30	1.48934e-29	protein_coding_gene	ChrH_C_glabrata_CBS138	801695	804466	+		Protein of unknown function;ebi_biotype=protein_coding
CAGL0M10219g	1633.24	0.987741	0.0857417	11.52	1.04671e-30	1.53247e-29	protein_coding_gene	ChrM_C_glabrata_CBS138	1020293	1022782	-		Putative ceramide synthase component%2C gene is upregulated in azole-resistant strain;ebi_biotype=protein_coding
CAGL0L07854g	11844.9	0.48324	0.0419486	11.5198	1.04852e-30	1.53247e-29	protein_coding_gene	ChrL_C_glabrata_CBS138	863858	867491	-	CWH43	Ortholog(s) have role in GPI anchor biosynthetic process%2C GPI anchor metabolic process%2C fungal-type cell wall organization;ebi_biotype=protein_coding
CAGL0E06138g	94178.6	-0.30744	0.0267833	-11.4788	1.68609e-30	2.45747e-29	protein_coding_gene	ChrE_C_glabrata_CBS138	610207	617551	-		Ortholog(s) have fatty acid synthase activity%2C role in fatty acid biosynthetic process%2C long-chain fatty acid biosynthetic process%2C palmitic acid biosynthetic process and fatty acid synthase complex localization;ebi_biotype=protein_coding
CAGL0G06248g	12665.6	-0.405002	0.03535	-11.4569	2.17156e-30	3.15628e-29	protein_coding_gene	ChrG_C_glabrata_CBS138	596516	597885	+		Ortholog(s) have role in maturation of 5.8S rRNA from tricistronic rRNA transcript (SSU-rRNA%2C 5.8S rRNA%2C LSU-rRNA)%2C maturation of LSU-rRNA from tricistronic rRNA transcript (SSU-rRNA%2C 5.8S rRNA and LSU-rRNA)%2C more;ebi_biotype=protein_coding
CAGL0L03652g	2055.23	-0.767906	0.0672376	-11.4208	3.2923e-30	4.77202e-29	protein_coding_gene	ChrL_C_glabrata_CBS138	419846	422407	-	MEF2	Ortholog(s) have role in mitochondrial genome maintenance%2C regulation of mitochondrial membrane potential;ebi_biotype=protein_coding
CAGL0J10186g	25510	-0.307559	0.0269486	-11.4128	3.60868e-30	5.21619e-29	protein_coding_gene	ChrJ_C_glabrata_CBS138	996395	999064	-		Ortholog(s) have dihydrolipoyllysine-residue acetyltransferase activity%2C pyruvate dehydrogenase (acetyl-transferring) activity and role in acetyl-CoA biosynthetic process from pyruvate%2C pyruvate catabolic process;ebi_biotype=protein_coding
CAGL0K05093g	17677.1	-0.374987	0.032886	-11.4026	4.05631e-30	5.8471e-29	protein_coding_gene	ChrK_C_glabrata_CBS138	495289	498184	+		Ortholog(s) have ATP-dependent peptidase activity;ebi_biotype=protein_coding
CAGL0L12892g	2286	0.901338	0.0791165	11.3925	4.55508e-30	6.54808e-29	protein_coding_gene	ChrL_C_glabrata_CBS138	1377420	1379039	+		Ortholog(s) have role in actin cytoskeleton organization%2C inositol lipid-mediated signaling%2C negative regulation of phospholipid translocation%2C vacuole organization and plasma membrane localization;ebi_biotype=protein_coding
CAGL0G08866g	5540.55	0.556612	0.0489007	11.3825	5.1122e-30	7.32889e-29	protein_coding_gene	ChrG_C_glabrata_CBS138	850923	852752	+		Ortholog(s) have DNA replication origin binding%2C DNA-binding transcription activator activity%2C RNA polymerase II-specific%2C DNA-binding transcription repressor activity and RNA polymerase II-specific%2C more;ebi_biotype=protein_coding
CAGL0I01804g	6291.98	-0.614672	0.05403	-11.3765	5.47567e-30	7.82857e-29	protein_coding_gene	ChrI_C_glabrata_CBS138	149540	151132	-		Ortholog(s) have structural constituent of ribosome activity and mitochondrial large ribosomal subunit localization;ebi_biotype=protein_coding
CAGL0D02640g	1114.79	-1.18055	0.103974	-11.3543	7.05875e-30	1.00645e-28	protein_coding_gene	ChrD_C_glabrata_CBS138	274163	276425	+		Has domain(s) with predicted transmembrane transporter activity%2C role in transmembrane transport and integral component of membrane%2C membrane localization;ebi_biotype=protein_coding
CAGL0M06259g	4809.7	-0.689126	0.0607889	-11.3364	8.66521e-30	1.23215e-28	protein_coding_gene	ChrM_C_glabrata_CBS138	647894	651343	-		Ortholog(s) have GTPase activity%2C role in mitochondrial fusion and integral component of mitochondrial outer membrane%2C mitochondrial inner membrane localization;ebi_biotype=protein_coding
CAGL0J04422g	11853.5	-0.358927	0.0316722	-11.3325	9.05332e-30	1.28386e-28	protein_coding_gene	ChrJ_C_glabrata_CBS138	416317	419797	+	PIM1	Ortholog(s) have ATP-dependent peptidase activity and role in chaperone-mediated protein complex assembly%2C mitochondrial protein catabolic process%2C protein quality control for misfolded or incompletely synthesized proteins;ebi_biotype=protein_coding
CAGL0K06831g	17745.9	-0.369966	0.0327542	-11.2952	1.38598e-29	1.96017e-28	protein_coding_gene	ChrK_C_glabrata_CBS138	666471	667950	-		Ortholog(s) have pyruvate dehydrogenase (acetyl-transferring) activity and role in acetyl-CoA biosynthetic process from pyruvate%2C pyruvate metabolic process;ebi_biotype=protein_coding
CAGL0F07711g	4370.61	-0.585718	0.0518729	-11.2914	1.44683e-29	2.04073e-28	protein_coding_gene	ChrF_C_glabrata_CBS138	751230	753628	-		Ortholog(s) have magnesium ion transmembrane transporter activity%2C role in magnesium ion export from mitochondrion%2C magnesium ion transport and mitochondrial inner membrane localization;ebi_biotype=protein_coding
CAGL0A04697g	4442.09	-0.699669	0.062051	-11.2757	1.72964e-29	2.43309e-28	protein_coding_gene	ChrA_C_glabrata_CBS138	461571	462798	+		Ortholog(s) have oxoglutarate dehydrogenase (succinyl-transferring) activity%2C structural constituent of ribosome activity and role in 2-oxoglutarate metabolic process%2C tricarboxylic acid cycle;ebi_biotype=protein_coding
CAGL0M04037g	4946.12	-0.596245	0.0529052	-11.2701	1.8445e-29	2.58773e-28	protein_coding_gene	ChrM_C_glabrata_CBS138	447714	449290	+		Molecular chaperone that transiently binds to alpha and beta of the mitochondrial F1F0 ATP synthase;ebi_biotype=protein_coding
CAGL0D04708g	45949.2	0.358125	0.0318456	11.2457	2.432e-29	3.40286e-28	protein_coding_gene	ChrD_C_glabrata_CBS138	462355	463867	+		Ortholog(s) have copper ion transmembrane transporter activity%2C role in copper ion import and plasma membrane localization;ebi_biotype=protein_coding
CAGL0H04037g	6658.44	1.0173	0.0910472	11.1733	5.50768e-29	7.68585e-28	protein_coding_gene	ChrH_C_glabrata_CBS138	378446	382177	-		Ortholog(s) have heat shock protein binding%2C protein phosphatase regulator activity and role in glycogen metabolic process%2C meiotic cell cycle%2C mitotic spindle assembly checkpoint%2C response to heat;ebi_biotype=protein_coding
CAGL0B02145g	6400.94	-0.587589	0.0526609	-11.158	6.54678e-29	9.11166e-28	protein_coding_gene	ChrB_C_glabrata_CBS138	198497	200869	+		Ortholog(s) have role in maintenance of protein location in cell%2C negative regulation of mitotic cytokinesis and cellular bud neck%2C cellular bud tip%2C incipient cellular bud site localization;ebi_biotype=protein_coding
CAGL0J00847g	40533.1	-0.891927	0.0801178	-11.1327	8.69657e-29	1.20717e-27	protein_coding_gene	ChrJ_C_glabrata_CBS138	89492	91624	-	SDH1	Ortholog(s) have succinate dehydrogenase (ubiquinone) activity and role in cellular respiration;ebi_biotype=protein_coding
CAGL0M02211g	34015.2	0.427358	0.0384094	11.1264	9.33287e-29	1.29207e-27	protein_coding_gene	ChrM_C_glabrata_CBS138	263816	265537	-	PEP4	Putative aspartyl protease Saccharopepsin precursor%2C expression upregulated in biofilm vs planktonic cell culture;ebi_biotype=protein_coding
CAGL0B02970g	8723.16	0.512631	0.0462249	11.0899	1.40387e-28	1.93845e-27	protein_coding_gene	ChrB_C_glabrata_CBS138	291248	293137	-	BMT5	Beta mannosyltransferase;ebi_biotype=protein_coding
CAGL0M08338g	2646.16	-0.722156	0.0651434	-11.0856	1.47305e-28	2.02863e-27	protein_coding_gene	ChrM_C_glabrata_CBS138	832306	833308	+		Ortholog(s) have structural constituent of ribosome activity and mitochondrial large ribosomal subunit localization;ebi_biotype=protein_coding
CAGL0M08184g	937.774	1.32269	0.119419	11.076	1.63962e-28	2.25212e-27	protein_coding_gene	ChrM_C_glabrata_CBS138	814264	815963	-	STE3	Putative a-factor pheromone receptor;ebi_biotype=protein_coding
CAGL0G07403g	7232.95	0.465552	0.0420581	11.0692	1.76886e-28	2.4233e-27	protein_coding_gene	ChrG_C_glabrata_CBS138	700275	703104	-		Ortholog(s) have role in establishment of mitotic sister chromatid cohesion%2C maintenance of rDNA%2C mitotic sister chromatid segregation and chromosome%2C telomeric region%2C nuclear envelope localization;ebi_biotype=protein_coding
CAGL0I08547g	13123.1	-0.5401	0.0488099	-11.0654	1.84661e-28	2.52322e-27	protein_coding_gene	ChrI_C_glabrata_CBS138	833431	834869	-		Ortholog(s) have role in positive regulation of cellular respiration and chromatin%2C nucleus localization;ebi_biotype=protein_coding
CAGL0A02024g	3709.92	0.725753	0.0657627	11.0359	2.56355e-28	3.49375e-27	protein_coding_gene	ChrA_C_glabrata_CBS138	211652	213977	-		Ortholog(s) have role in negative regulation of ubiquitin-protein transferase activity;ebi_biotype=protein_coding
CAGL0M06721g	6059.33	0.486603	0.0441887	11.0119	3.34744e-28	4.55026e-27	protein_coding_gene	ChrM_C_glabrata_CBS138	687738	689815	-		Ortholog(s) have phosphopantothenate--cysteine ligase activity%2C role in acetyl-CoA biosynthetic process from pantothenate%2C coenzyme A biosynthetic process and cytoplasm%2C nucleus localization;ebi_biotype=protein_coding
CAGL0B01793g	2475.61	-0.76552	0.0696232	-10.9952	4.03055e-28	5.46468e-27	protein_coding_gene	ChrB_C_glabrata_CBS138	164847	165500	+		Has domain(s) with predicted structural constituent of ribosome activity%2C role in translation and ribosome localization;ebi_biotype=protein_coding
CAGL0K06655g	7539.28	-0.447998	0.0407529	-10.993	4.12844e-28	5.58297e-27	protein_coding_gene	ChrK_C_glabrata_CBS138	648807	651825	+		Ortholog(s) have mRNA binding activity%2C role in 3'-UTR-mediated mRNA destabilization%2C mitochondrion organization and P-body%2C cytoplasmic stress granule%2C perinuclear region of cytoplasm localization;ebi_biotype=protein_coding
CAGL0C04917g	2327.85	0.92449	0.084364	10.9583	6.05954e-28	8.17336e-27	protein_coding_gene	ChrC_C_glabrata_CBS138	457397	461009	+		Ortholog(s) have carbamoyl-phosphate synthase (glutamine-hydrolyzing) activity%2C role in arginine biosynthetic process and carbamoyl-phosphate synthase complex localization;ebi_biotype=protein_coding
CAGL0D00484g	15629.6	-0.447368	0.0408421	-10.9536	6.3846e-28	8.58974e-27	protein_coding_gene	ChrD_C_glabrata_CBS138	58787	60819	+		Ortholog(s) have ornithine decarboxylase activity and role in pantothenate biosynthetic process%2C putrescine biosynthetic process;ebi_biotype=protein_coding
CAGL0D03586g	7903.32	-0.630492	0.0578632	-10.8962	1.20112e-27	1.61184e-26	protein_coding_gene	ChrD_C_glabrata_CBS138	362536	363077	-	ACP1	Ortholog(s) have role in iron-sulfur cluster assembly%2C lipoate biosynthetic process and mitochondrial iron-sulfur cluster assembly complex localization;ebi_biotype=protein_coding
CAGL0F04125g	7978.85	0.565159	0.0519661	10.8755	1.50753e-27	2.01786e-26	protein_coding_gene	ChrF_C_glabrata_CBS138	410387	413641	-		Ortholog of S. cerevisiae : YBL029W%2C C. albicans SC5314 : C1_13600W_A%2C C. parapsilosis CDC317 : CPAR2_201430%2C C. auris B8441 : B9J08_000642 and Candida tenuis NRRL Y-1498 : CANTEDRAFT_136724;ebi_biotype=protein_coding
CAGL0J01463g	478.588	1.70816	0.157177	10.8678	1.64199e-27	2.19225e-26	protein_coding_gene	ChrJ_C_glabrata_CBS138	135997	137316	+		Putative GPI-linked cell wall protein;ebi_biotype=protein_coding
CAGL0M07942g	6780.45	0.765314	0.0708046	10.8088	3.12681e-27	4.16405e-26	protein_coding_gene	ChrM_C_glabrata_CBS138	792016	794592	-		Ortholog(s) have oxidoreductase activity%2C acting on metal ions activity and role in cellular metal ion homeostasis;ebi_biotype=protein_coding
CAGL0H07997g	7016	0.498938	0.0462556	10.7865	3.98515e-27	5.29369e-26	protein_coding_gene	ChrH_C_glabrata_CBS138	779155	781195	-	KNH1	Protein involved in cell wall beta 1%2C6-glucan synthesis%2C similar to Kre9p%2C;ebi_biotype=protein_coding
CAGL0F06369g	14975.2	0.421107	0.0392381	10.7321	7.19646e-27	9.53531e-26	protein_coding_gene	ChrF_C_glabrata_CBS138	628025	630824	-	LHS1	Has domain(s) with predicted ATP binding%2C ATPase activity;ebi_biotype=protein_coding
CAGL0I02706g	1975.82	-0.98028	0.0914679	-10.7172	8.45281e-27	1.11718e-25	protein_coding_gene	ChrI_C_glabrata_CBS138	240750	242657	+		Ortholog(s) have structural constituent of ribosome activity and mitochondrial large ribosomal subunit localization;ebi_biotype=protein_coding
CAGL0K10626g	8651.2	0.475133	0.0444189	10.6967	1.05518e-26	1.39108e-25	protein_coding_gene	ChrK_C_glabrata_CBS138	1032434	1034881	-		Ortholog(s) have glycogen (starch) synthase activity and role in glycogen biosynthetic process;ebi_biotype=protein_coding
CAGL0I06831g	23915.1	-0.312403	0.0292595	-10.677	1.3046e-26	1.71559e-25	protein_coding_gene	ChrI_C_glabrata_CBS138	662113	664168	-		Ortholog(s) have 2 iron%2C 2 sulfur cluster binding%2C electron transfer activity%2C iron-sulfur cluster binding%2C oxidoreductase activity%2C acting on NAD(P)H%2C oxidoreductase activity%2C acting on NAD(P)H%2C heme protein as acceptor activity;ebi_biotype=protein_coding
CAGL0I06204g	29957.5	0.288197	0.0270809	10.6421	1.89868e-26	2.4906e-25	protein_coding_gene	ChrI_C_glabrata_CBS138	595613	597056	+	PIR1	Pir protein family member%2C putative cell wall component;ebi_biotype=protein_coding
CAGL0K02585g	1367.52	1.03146	0.0972731	10.6038	2.86141e-26	3.74409e-25	protein_coding_gene	ChrK_C_glabrata_CBS138	233804	235561	-	YAP3	bZIP domain-containing protein;ebi_biotype=protein_coding
CAGL0K02651g	4337.73	0.64928	0.0613996	10.5747	3.90604e-26	5.09825e-25	protein_coding_gene	ChrK_C_glabrata_CBS138	237801	240456	-		Ortholog(s) have small molecule sensor activity and role in chloride transport%2C regulation of chloride transport;ebi_biotype=protein_coding
CAGL0L00649g	5168.53	-0.702452	0.0667187	-10.5286	6.38083e-26	8.30775e-25	protein_coding_gene	ChrL_C_glabrata_CBS138	80293	83810	-	ACS1	Acetyl-coenzyme A synthetase;ebi_biotype=protein_coding
CAGL0M10637g	3677.03	-0.811284	0.0771015	-10.5223	6.81992e-26	8.85746e-25	protein_coding_gene	ChrM_C_glabrata_CBS138	1065324	1066874	-		Ortholog(s) have structural constituent of ribosome activity and mitochondrial large ribosomal subunit localization;ebi_biotype=protein_coding
CAGL0H05159g	14074.5	-0.417839	0.039824	-10.4921	9.38735e-26	1.21618e-24	protein_coding_gene	ChrH_C_glabrata_CBS138	500935	502816	-	TIM50	Ortholog(s) have mitochondrion targeting sequence binding%2C protein transmembrane transporter activity and role in protein import into mitochondrial matrix%2C regulation of mitochondrial membrane permeability;ebi_biotype=protein_coding
CAGL0I06380g	5617.77	-0.625456	0.0596322	-10.4886	9.75005e-26	1.26006e-24	protein_coding_gene	ChrI_C_glabrata_CBS138	615432	619572	-	RPM2	Putative mitochondrial RNase P precursor%2C gene used for molecular typing of C. glabrata strain isolates;ebi_biotype=protein_coding
CAGL0H06369g	59035.5	-0.288622	0.0275678	-10.4695	1.19236e-25	1.53718e-24	protein_coding_gene	ChrH_C_glabrata_CBS138	627656	629210	+	CYS3	Ortholog(s) have cystathionine gamma-lyase activity%2C cysteine-S-conjugate beta-lyase activity;ebi_biotype=protein_coding
CAGL0I03520g	2040.51	-0.669669	0.0640532	-10.4549	1.39164e-25	1.78969e-24	protein_coding_gene	ChrI_C_glabrata_CBS138	298601	299918	-		Ortholog of S. cerevisiae : YDL157C%2C C. albicans SC5314 : CR_03870W_A%2C C. dubliniensis CD36 : Cd36_29140%2C C. parapsilosis CDC317 : CPAR2_202460 and C. auris B8441 : B9J08_002546;ebi_biotype=protein_coding
CAGL0G04675g	3782.46	-0.892625	0.0854807	-10.4424	1.58716e-25	2.03615e-24	protein_coding_gene	ChrG_C_glabrata_CBS138	443487	444589	+		Ortholog(s) have structural constituent of ribosome activity%2C role in mitochondrial translational initiation and mitochondrial small ribosomal subunit localization;ebi_biotype=protein_coding
CAGL0L05962g	12596.4	-0.378379	0.036296	-10.4248	1.91027e-25	2.44468e-24	protein_coding_gene	ChrL_C_glabrata_CBS138	663819	667117	-		Ortholog(s) have mRNA binding%2C protein-macromolecule adaptor activity;ebi_biotype=protein_coding
CAGL0E02959g	3017.33	-0.593706	0.0570715	-10.4028	2.40644e-25	3.07217e-24	protein_coding_gene	ChrE_C_glabrata_CBS138	279756	282470	+	CCM1	Ortholog(s) have rRNA binding activity%2C role in RNA splicing%2C mitochondrial RNA processing%2C mitochondrial genome maintenance%2C positive regulation of rRNA processing%2C rRNA metabolic process and mitochondrion localization;ebi_biotype=protein_coding
CAGL0I05874g	32008	0.382803	0.036799	10.4025	2.41406e-25	3.07441e-24	protein_coding_gene	ChrI_C_glabrata_CBS138	556814	559307	-		Haloacid dehalogenase-like hydrolase;ebi_biotype=protein_coding
CAGL0A03476g	5303.73	0.545016	0.0523997	10.4011	2.4501e-25	3.11276e-24	protein_coding_gene	ChrA_C_glabrata_CBS138	355510	357207	-	SMF3	Ortholog(s) have role in cellular iron ion homeostasis%2C iron ion transport and fungal-type vacuole membrane localization;ebi_biotype=protein_coding
CAGL0K11946g	6345.09	0.712446	0.0686336	10.3804	3.04406e-25	3.85802e-24	protein_coding_gene	ChrK_C_glabrata_CBS138	1152585	1154682	+		Protein of unknown function;ebi_biotype=protein_coding
CAGL0M07315g	12075.7	0.363536	0.0350343	10.3766	3.16932e-25	4.00709e-24	protein_coding_gene	ChrM_C_glabrata_CBS138	738320	742333	-		Ortholog(s) have mannosyltransferase activity and role in glycosphingolipid biosynthetic process%2C mannosyl-inositol phosphorylceramide metabolic process%2C sphingolipid biosynthetic process;ebi_biotype=protein_coding
CAGL0F03685g	5171.47	-0.486078	0.0470271	-10.3361	4.83666e-25	6.10047e-24	protein_coding_gene	ChrF_C_glabrata_CBS138	357708	359237	-	COX10	Ortholog(s) have role in heme A biosynthetic process;ebi_biotype=protein_coding
CAGL0H00660g	1761.95	-0.83013	0.0804616	-10.3171	5.89753e-25	7.42071e-24	protein_coding_gene	ChrH_C_glabrata_CBS138	63288	64449	-		Ortholog(s) have oxidoreductase activity%2C acting on NAD(P)H%2C heme protein as acceptor activity%2C role in heme A biosynthetic process%2C iron-sulfur cluster assembly%2C ubiquinone biosynthetic process and mitochondrial matrix localization;ebi_biotype=protein_coding
CAGL0E06226g	23391.4	-0.335794	0.0325765	-10.3078	6.49426e-25	8.152e-24	protein_coding_gene	ChrE_C_glabrata_CBS138	623181	626872	-		Ortholog(s) have metalloaminopeptidase activity and role in cytoplasm to vacuole transport by the NVT pathway%2C peptide catabolic process;ebi_biotype=protein_coding
CAGL0L05676g	10732	-0.442598	0.0429703	-10.3001	7.03919e-25	8.81495e-24	protein_coding_gene	ChrL_C_glabrata_CBS138	620647	628725	+		Ortholog(s) have GMP synthase (glutamine-hydrolyzing) activity%2C aspartate carbamoyltransferase activity%2C carbamoyl-phosphate synthase (glutamine-hydrolyzing) activity;ebi_biotype=protein_coding
CAGL0F06831g	23616.7	0.262288	0.0256506	10.2254	1.52606e-24	1.90648e-23	protein_coding_gene	ChrF_C_glabrata_CBS138	668106	671592	+		Ortholog(s) have role in cellular response to cold%2C mRNA stabilization and positive regulation of transcription by RNA polymerase II%2C more;ebi_biotype=protein_coding
CAGL0I07227g	21619.8	-0.402145	0.0393647	-10.2159	1.68339e-24	2.09804e-23	protein_coding_gene	ChrI_C_glabrata_CBS138	696146	698555	-	IDH2	Putative isocitrate dehydrogenase;ebi_biotype=protein_coding
CAGL0H00330g	14441.5	-0.377669	0.0370914	-10.1821	2.38285e-24	2.96275e-23	protein_coding_gene	ChrH_C_glabrata_CBS138	23331	32037	-		Ortholog of S. cerevisiae : FMP27%2C C. albicans SC5314 : C6_01650C_A/FMP27%2C C. dubliniensis CD36 : Cd36_61740%2C C. parapsilosis CDC317 : CPAR2_602570 and C. auris B8441 : B9J08_005383;ebi_biotype=protein_coding
CAGL0M10593g	3036.15	-0.65574	0.0645592	-10.1572	3.0781e-24	3.81815e-23	protein_coding_gene	ChrM_C_glabrata_CBS138	1063543	1064740	-	ATP23	Ortholog(s) have role in mitochondrial protein processing%2C mitochondrial proton-transporting ATP synthase complex assembly and extrinsic component of mitochondrial inner membrane%2C mitochondrial intermembrane space localization;ebi_biotype=protein_coding
CAGL0F00715g	573.31	3.12936	0.308902	10.1306	4.042e-24	5.00197e-23	protein_coding_gene	ChrF_C_glabrata_CBS138	80513	82821	-		Protein of unknown function;ebi_biotype=protein_coding
CAGL0K05357g	73871.5	-0.202008	0.0199622	-10.1195	4.52745e-24	5.58954e-23	protein_coding_gene	ChrK_C_glabrata_CBS138	525546	527505	+	GLN1	Ortholog(s) have glutamate-ammonia ligase activity%2C role in ammonia assimilation cycle%2C cellular response to osmotic stress%2C glutamine biosynthetic process%2C nitrogen compound metabolic process and nuclear periphery localization;ebi_biotype=protein_coding
CAGL0I07491g	11145.6	0.533375	0.0527496	10.1115	4.91489e-24	6.05362e-23	protein_coding_gene	ChrI_C_glabrata_CBS138	719374	720593	-		Ortholog(s) have role in cellular zinc ion homeostasis;ebi_biotype=protein_coding
CAGL0G00308g	77133.8	0.439712	0.0435202	10.1036	5.32413e-24	6.54232e-23	protein_coding_gene	ChrG_C_glabrata_CBS138	28756	35094	+	SCW4	Putative transglycosidase with a predicted role in the modification of 1%2C3-beta-glucan;ebi_biotype=protein_coding
CAGL0E06446g	11961.9	-0.43966	0.0436519	-10.0719	7.35074e-24	9.01153e-23	protein_coding_gene	ChrE_C_glabrata_CBS138	644146	646700	-		Ortholog(s) have RNA lariat debranching enzyme activity and role in RNA catabolic process%2C mRNA cis splicing%2C via spliceosome%2C mRNA splicing%2C via spliceosome%2C pseudohyphal growth%2C sno(s)RNA metabolic process%2C transposition%2C RNA-mediated;ebi_biotype=protein_coding
CAGL0L03498g	5058.62	0.513435	0.0512584	10.0166	1.2887e-23	1.57618e-22	protein_coding_gene	ChrL_C_glabrata_CBS138	400107	403049	+		Ortholog(s) have potassium:proton antiporter activity and Golgi apparatus localization;ebi_biotype=protein_coding
CAGL0G00946g	1362.99	-0.904251	0.0902874	-10.0152	1.30638e-23	1.59409e-22	protein_coding_gene	ChrG_C_glabrata_CBS138	84480	85824	+		Has domain(s) with predicted thiol oxidase activity;ebi_biotype=protein_coding
CAGL0L10428g	6372.64	0.43902	0.0439166	9.99666	1.57623e-23	1.9189e-22	protein_coding_gene	ChrL_C_glabrata_CBS138	1115783	1117826	+		Ortholog(s) have role in G1/S transition of mitotic cell cycle%2C regulation of transcription involved in G1/S transition of mitotic cell cycle%2C traversing start control point of mitotic cell cycle and cytoplasm%2C nucleus localization;ebi_biotype=protein_coding
CAGL0K08272g	13354.6	0.457097	0.0457513	9.99091	1.67046e-23	2.02892e-22	protein_coding_gene	ChrK_C_glabrata_CBS138	822581	824140	-		Ortholog(s) have sphingosine-1-phosphate phosphatase activity%2C role in phospholipid dephosphorylation%2C sphingolipid biosynthetic process and endoplasmic reticulum localization;ebi_biotype=protein_coding
CAGL0H04691g	929.743	-1.14833	0.115109	-9.97604	1.94049e-23	2.35145e-22	protein_coding_gene	ChrH_C_glabrata_CBS138	448334	449358	+		Ortholog(s) have structural constituent of ribosome activity and mitochondrial large ribosomal subunit localization;ebi_biotype=protein_coding
CAGL0F02233g	14948.7	-0.348508	0.0350298	-9.94889	2.55007e-23	3.08301e-22	protein_coding_gene	ChrF_C_glabrata_CBS138	219295	221772	-		Ortholog(s) have dipeptidase activity;ebi_biotype=protein_coding
CAGL0J00671g	5164.14	-0.684697	0.0688395	-9.94628	2.61791e-23	3.15774e-22	protein_coding_gene	ChrJ_C_glabrata_CBS138	58802	61681	+		Ortholog(s) have metalloendopeptidase activity%2C role in protein processing involved in protein targeting to mitochondrion and mitochondrial processing peptidase complex localization;ebi_biotype=protein_coding
CAGL0I06182g	61706.3	0.260488	0.0263647	9.88021	5.07279e-23	6.1048e-22	protein_coding_gene	ChrI_C_glabrata_CBS138	591420	594360	-	PIR2	Pir protein family member%2C putative cell wall component;ebi_biotype=protein_coding
CAGL0H02145g	2981.51	0.688	0.0697472	9.86419	5.95145e-23	7.14582e-22	protein_coding_gene	ChrH_C_glabrata_CBS138	190804	192690	-		Ortholog(s) have DNA-binding transcription factor activity;ebi_biotype=protein_coding
CAGL0F03157g	5581.09	-0.539321	0.0546783	-9.86352	5.99108e-23	7.17699e-22	protein_coding_gene	ChrF_C_glabrata_CBS138	307737	310888	-	CYM1	Ortholog(s) have metalloendopeptidase activity%2C role in proteolysis%2C proteolysis involved in cellular protein catabolic process and mitochondrial intermembrane space%2C mitochondrion localization;ebi_biotype=protein_coding
CAGL0L03135g	8574.02	0.552438	0.0561683	9.83542	7.92387e-23	9.47074e-22	protein_coding_gene	ChrL_C_glabrata_CBS138	360386	366069	-		Putative phospholipase D%2C gene is upregulated in azole-resistant strain;ebi_biotype=protein_coding
CAGL0M06897g	2156.06	0.828823	0.0843185	9.82968	8.38885e-23	1.00037e-21	protein_coding_gene	ChrM_C_glabrata_CBS138	701422	702993	-		Ortholog of S. cerevisiae : EFM6 and Saccharomyces cerevisiae S288C : YNL024C;ebi_biotype=protein_coding
CAGL0I04598g	2346.32	-0.590843	0.0602415	-9.8079	1.04114e-22	1.23875e-21	protein_coding_gene	ChrI_C_glabrata_CBS138	409813	411645	+		Ortholog(s) have role in mitochondrial respiratory chain complex II assembly and mitochondrial inner membrane localization;ebi_biotype=protein_coding
CAGL0H09416g	9697.03	-0.388477	0.039662	-9.79469	1.18661e-22	1.40862e-21	protein_coding_gene	ChrH_C_glabrata_CBS138	921499	924229	+		Ortholog(s) have ATPase activity%2C metallopeptidase activity and role in cellular protein-containing complex assembly%2C protein import into mitochondrial matrix%2C proteolysis%2C signal peptide processing;ebi_biotype=protein_coding
CAGL0F07975g	4666.57	-0.70252	0.0718148	-9.78239	1.34006e-22	1.5872e-21	protein_coding_gene	ChrF_C_glabrata_CBS138	781970	785662	-		Ortholog of S. cerevisiae : YGR237C%2C C. albicans SC5314 : C5_04960W_A%2C C. dubliniensis CD36 : Cd36_54560%2C C. parapsilosis CDC317 : CPAR2_101510 and C. auris B8441 : B9J08_004305;ebi_biotype=protein_coding
CAGL0K00583g	16289.9	-0.300997	0.0307834	-9.77792	1.40063e-22	1.65521e-21	protein_coding_gene	ChrK_C_glabrata_CBS138	66465	68007	-		Ortholog(s) have fatty acid elongase activity and role in fatty acid elongation%2C unsaturated fatty acid;ebi_biotype=protein_coding
CAGL0M08492g	130367	0.208014	0.0213201	9.75672	1.72642e-22	2.03221e-21	protein_coding_gene	ChrM_C_glabrata_CBS138	846317	850021	+	PIR3	Pir protein family member%2C putative cell wall component;ebi_biotype=protein_coding
CAGL0F00693g	23893.9	0.273527	0.0280349	9.75667	1.7274e-22	2.03221e-21	protein_coding_gene	ChrF_C_glabrata_CBS138	79268	81850	+	PRO2	Putative gamma-glutamyl phosphate reductase%2C suppressor mutation (pro2-4) allows inviable gsh1 mutant to grow in the absence of glutathione;ebi_biotype=protein_coding
CAGL0K04037g	24254.4	-0.330339	0.0338806	-9.75009	1.84313e-22	2.16351e-21	protein_coding_gene	ChrK_C_glabrata_CBS138	372728	380232	+	FKS2	Putative 1%2C3-beta-glucan synthase component%2C functionally redundant with Fks1p%2C "hot spot" mutations in FKS2 confer resistance to echinocandins;ebi_biotype=protein_coding
CAGL0I06534g	7976.88	-0.451577	0.0463217	-9.74872	1.86814e-22	2.18797e-21	protein_coding_gene	ChrI_C_glabrata_CBS138	634082	636679	-		Ortholog(s) have membrane insertase activity%2C mitochondrial ribosome binding activity;ebi_biotype=protein_coding
CAGL0A03927g	9038.83	-0.509944	0.0523366	-9.74356	1.96548e-22	2.29685e-21	protein_coding_gene	ChrA_C_glabrata_CBS138	397147	398918	+		Ortholog(s) have translation regulator activity%2C role in mitochondrial cytochrome c oxidase assembly%2C positive regulation of mitochondrial translation and extrinsic component of mitochondrial inner membrane%2C vacuolar membrane localization;ebi_biotype=protein_coding
CAGL0J11891g	5972.95	-0.469987	0.0483067	-9.72924	2.2628e-22	2.63843e-21	protein_coding_gene	ChrJ_C_glabrata_CBS138	1161474	1165634	-	AWP3	Putative adhesin-like protein%2C identified in cell wall extracts by mass spectrometry%2C belongs to adhesin cluster VI;ebi_biotype=protein_coding
CAGL0M10329g	1540.78	-0.972394	0.100047	-9.71937	2.49317e-22	2.90059e-21	protein_coding_gene	ChrM_C_glabrata_CBS138	1033300	1035103	-		Ortholog(s) have structural constituent of ribosome activity and mitochondrial small ribosomal subunit localization;ebi_biotype=protein_coding
CAGL0M10285g	1857.33	0.740127	0.0762417	9.70763	2.79756e-22	3.24753e-21	protein_coding_gene	ChrM_C_glabrata_CBS138	1028044	1031802	-	BYE1	Ortholog(s) have chromatin binding%2C methylated histone binding activity and role in negative regulation of transcription by RNA polymerase II;ebi_biotype=protein_coding
CAGL0K12056g	5518.34	-0.507097	0.0522911	-9.69758	3.08728e-22	3.57593e-21	protein_coding_gene	ChrK_C_glabrata_CBS138	1165799	1173206	+	RSM10	Ortholog(s) have structural constituent of ribosome activity and mitochondrial small ribosomal subunit localization;ebi_biotype=protein_coding
CAGL0H06743g	8045.33	-0.53115	0.0548023	-9.69212	3.2571e-22	3.76432e-21	protein_coding_gene	ChrH_C_glabrata_CBS138	671233	672717	+		Ortholog(s) have role in mitochondrial cytochrome c oxidase assembly and integral component of mitochondrial inner membrane%2C integral component of mitochondrial membrane localization;ebi_biotype=protein_coding
CAGL0I07447g	46394.8	0.224184	0.0231644	9.67796	3.74109e-22	4.31417e-21	protein_coding_gene	ChrI_C_glabrata_CBS138	714797	718898	+		Ortholog(s) have myo-inositol transmembrane transporter activity%2C role in myo-inositol import across plasma membrane%2C myo-inositol transport and plasma membrane localization;ebi_biotype=protein_coding
CAGL0J06402g	427.132	-2.50471	0.259304	-9.65938	4.48557e-22	5.16135e-21	protein_coding_gene	ChrJ_C_glabrata_CBS138	610881	612408	-		Ortholog(s) have homocitrate synthase activity%2C role in DNA repair%2C histone displacement%2C lysine biosynthetic process via aminoadipic acid and nucleus localization;ebi_biotype=protein_coding
CAGL0H03641g	13343.9	0.284501	0.0294814	9.65019	4.90669e-22	5.63357e-21	protein_coding_gene	ChrH_C_glabrata_CBS138	336292	337350	+		Ortholog(s) have glycerol-1-phosphatase activity%2C glycerol-3-phosphatase activity%2C ribitol-5-phosphatase activity%2C sorbitol-6-phosphatase activity and role in alditol phosphate metabolic process;ebi_biotype=protein_coding
CAGL0K06237g	8388.15	0.394617	0.0410495	9.61319	7.03326e-22	8.05754e-21	protein_coding_gene	ChrK_C_glabrata_CBS138	604758	608342	+	PPN1	Ortholog(s) have endopolyphosphatase activity%2C exopolyphosphatase activity%2C hydrolase activity%2C role in polyphosphate catabolic process%2C polyphosphate metabolic process and cytosol%2C fungal-type vacuole membrane%2C nucleus localization;ebi_biotype=protein_coding
CAGL0G04213g	19492.9	0.306939	0.0319378	9.61053	7.21748e-22	8.25057e-21	protein_coding_gene	ChrG_C_glabrata_CBS138	400777	402198	-		Ortholog(s) have ribonucleoside-diphosphate reductase activity%2C thioredoxin disulfide as acceptor activity%2C role in deoxyribonucleotide biosynthetic process and cytoplasm%2C nucleus%2C ribonucleoside-diphosphate reductase complex localization;ebi_biotype=protein_coding
CAGL0D01474g	4450.3	0.82128	0.0854771	9.60819	7.38351e-22	8.40539e-21	protein_coding_gene	ChrD_C_glabrata_CBS138	161390	163507	-	AIM3-1	Protein of unknown function;ebi_biotype=protein_coding
CAGL0A04389g	2484.25	-0.73242	0.0763261	-9.59593	8.31645e-22	9.44511e-21	protein_coding_gene	ChrA_C_glabrata_CBS138	431504	433150	+		Ortholog(s) have role in mitochondrial respiratory chain complex assembly and mitochondrial intermembrane space localization;ebi_biotype=protein_coding
CAGL0M00594g	5546.03	0.53664	0.0562015	9.54851	1.31577e-21	1.49111e-20	protein_coding_gene	ChrM_C_glabrata_CBS138	70617	73875	+		Ortholog(s) have role in regulation of transcription%2C DNA-templated;ebi_biotype=protein_coding
CAGL0F09075g	13109.5	-0.352342	0.0369299	-9.54083	1.41691e-21	1.60227e-20	protein_coding_gene	ChrF_C_glabrata_CBS138	894674	897210	+		Ortholog(s) have protein serine/threonine kinase activity;ebi_biotype=protein_coding
CAGL0M01562g	15784	0.366712	0.0385701	9.50767	1.94973e-21	2.20005e-20	protein_coding_gene	ChrM_C_glabrata_CBS138	177637	178469	+		Ortholog of S. cerevisiae : YDR391C%2C Debaryomyces hansenii CBS767 : DEHA2D01298g and Saccharomyces cerevisiae S288C : YDR391C;ebi_biotype=protein_coding
CAGL0E04906g	5368.13	-0.646747	0.0680554	-9.50324	2.03467e-21	2.29097e-20	protein_coding_gene	ChrE_C_glabrata_CBS138	474300	476704	-		Ortholog(s) have ATPase activator activity%2C chaperone binding activity%2C role in cellular response to heat%2C protein folding and cytoplasm localization;ebi_biotype=protein_coding
CAGL0G07205g	6294.35	-0.490258	0.0516801	-9.48641	2.39138e-21	2.68685e-20	protein_coding_gene	ChrG_C_glabrata_CBS138	684703	686178	+		Ortholog(s) have structural constituent of ribosome activity and mitochondrial large ribosomal subunit localization;ebi_biotype=protein_coding
CAGL0D00176g	63426.7	-0.202289	0.0213413	-9.47879	2.5725e-21	2.88417e-20	protein_coding_gene	ChrD_C_glabrata_CBS138	23627	25314	+		Ortholog(s) have glutamate dehydrogenase (NADP+) activity and role in ammonia assimilation cycle%2C glutamate biosynthetic process%2C invasive filamentous growth;ebi_biotype=protein_coding
CAGL0H06787g	3148.99	-0.753298	0.0794771	-9.47818	2.58752e-21	2.89482e-20	protein_coding_gene	ChrH_C_glabrata_CBS138	676766	678389	+		Ortholog(s) have acetyl-CoA C-acyltransferase activity%2C mRNA binding activity%2C role in fatty acid beta-oxidation and mitochondrial intermembrane space%2C peroxisomal matrix%2C peroxisome localization;ebi_biotype=protein_coding
CAGL0K03069g	1841.54	-0.839839	0.0888248	-9.45501	3.22991e-21	3.60582e-20	protein_coding_gene	ChrK_C_glabrata_CBS138	285000	285897	-		Ortholog(s) have role in cellular response to DNA damage stimulus;ebi_biotype=protein_coding
CAGL0K12628g	7877.48	-0.444548	0.0470595	-9.44652	3.50281e-21	3.90217e-20	protein_coding_gene	ChrK_C_glabrata_CBS138	1246824	1251162	-		Ortholog(s) have DNA primase activity%2C DNA-directed 5'-3' RNA polymerase activity%2C mitochondrial promoter sequence-specific DNA binding activity;ebi_biotype=protein_coding
CAGL0D04092g	11589.7	-0.430531	0.0456361	-9.434	3.94746e-21	4.3882e-20	protein_coding_gene	ChrD_C_glabrata_CBS138	405463	406921	+	DOG2	2-deoxyglucose-6-phosphate phosphatase;ebi_biotype=protein_coding
CAGL0E03982g	9128.56	0.31676	0.0336086	9.42497	4.30226e-21	4.77251e-20	protein_coding_gene	ChrE_C_glabrata_CBS138	378307	383449	+		Ortholog(s) have role in response to metal ion%2C xenobiotic detoxification by transmembrane export across the plasma membrane and fungal-type vacuole membrane localization;ebi_biotype=protein_coding
CAGL0I02024g	602.105	1.2399	0.131863	9.40291	5.30755e-21	5.87526e-20	protein_coding_gene	ChrI_C_glabrata_CBS138	172202	173497	-	OYE2	Putative NADPH dehydrogenase%2C protein abundance increased in ace2 mutant cells;ebi_biotype=protein_coding
CAGL0G07953g	1087.22	-0.951979	0.101286	-9.39892	5.51247e-21	6.08925e-20	protein_coding_gene	ChrG_C_glabrata_CBS138	751371	752214	-		Ortholog(s) have structural constituent of ribosome activity and mitochondrial small ribosomal subunit localization;ebi_biotype=protein_coding
CAGL0G03971g	26176.4	0.370544	0.0395695	9.3644	7.64853e-21	8.43106e-20	protein_coding_gene	ChrG_C_glabrata_CBS138	376100	378561	-		Ortholog(s) have role in negative regulation of transcription from RNA polymerase II promoter in response to iron and cytosol localization;ebi_biotype=protein_coding
CAGL0M04565g	4126.2	0.706701	0.0755314	9.35639	8.25096e-21	9.07606e-20	protein_coding_gene	ChrM_C_glabrata_CBS138	499528	502271	-		Ortholog(s) have glucan endo-1%2C3-beta-D-glucosidase activity;ebi_biotype=protein_coding
CAGL0F04807g	12658.4	-0.447155	0.0479283	-9.32967	1.062e-20	1.16576e-19	protein_coding_gene	ChrF_C_glabrata_CBS138	484498	487112	-		Ortholog(s) have integral component of mitochondrial outer membrane%2C mitochondrial outer membrane%2C mitochondrion localization;ebi_biotype=protein_coding
CAGL0I02970g	17523.7	0.408485	0.0438409	9.31745	1.19173e-20	1.30543e-19	protein_coding_gene	ChrI_C_glabrata_CBS138	259736	261177	+		Ortholog(s) have delta14-sterol reductase activity and role in ergosterol biosynthetic process;ebi_biotype=protein_coding
CAGL0M11286g	1358.53	-0.687708	0.0738155	-9.31659	1.20142e-20	1.3133e-19	protein_coding_gene	ChrM_C_glabrata_CBS138	1110304	1111525	+		Ortholog(s) have mitochondrial transcription factor activity;ebi_biotype=protein_coding
CAGL0J06952g	11060.5	-0.476659	0.0513051	-9.29068	1.53305e-20	1.66886e-19	protein_coding_gene	ChrJ_C_glabrata_CBS138	664700	667506	-		Ortholog(s) have isopentenyl-diphosphate delta-isomerase activity and role in farnesyl diphosphate biosynthetic process;ebi_biotype=protein_coding
CAGL0M03311g	15300.6	0.354749	0.038329	9.25538	2.13466e-20	2.31896e-19	protein_coding_gene	ChrM_C_glabrata_CBS138	377757	379461	+		Ortholog of S. cerevisiae : GTT3%2C C. albicans SC5314 : C6_01560W_A%2C C. dubliniensis CD36 : Cd36_61660%2C C. parapsilosis CDC317 : CPAR2_602500 and C. auris B8441 : B9J08_005390;ebi_biotype=protein_coding
CAGL0J03850g	13961	-0.384793	0.0417045	-9.22666	2.79207e-20	3.02686e-19	protein_coding_gene	ChrJ_C_glabrata_CBS138	367027	368044	+	MGE1	Putative mitochondrial matrix cochaperone%2C overexpression increases resistance to fluconazole%2C macrophage/pseudohyphal-repressed;ebi_biotype=protein_coding
CAGL0J03520g	16971.8	0.242929	0.0264175	9.19576	3.72356e-20	4.02835e-19	protein_coding_gene	ChrJ_C_glabrata_CBS138	336957	338087	-		Has domain(s) with predicted peptidyl-prolyl cis-trans isomerase activity and role in protein folding%2C protein peptidyl-prolyl isomerization;ebi_biotype=protein_coding
CAGL0I00924g	5381.4	-0.493018	0.0539128	-9.14473	5.97799e-20	6.45402e-19	protein_coding_gene	ChrI_C_glabrata_CBS138	75319	76328	-		Ortholog(s) have hydroxyacylglutathione hydrolase activity%2C role in methylglyoxal catabolic process to D-lactate via S-lactoyl-glutathione and mitochondrial matrix localization;ebi_biotype=protein_coding
CAGL0F05329g	29529.9	0.390033	0.0426739	9.13984	6.25434e-20	6.7385e-19	protein_coding_gene	ChrF_C_glabrata_CBS138	535879	537525	-		Ortholog of S. cerevisiae : YDR210W and Saccharomyces cerevisiae S288C : YDR210W;ebi_biotype=protein_coding
CAGL0E03520g	6398.85	-0.622372	0.0682935	-9.1132	7.99865e-20	8.60018e-19	protein_coding_gene	ChrE_C_glabrata_CBS138	325032	326145	+		Ortholog(s) have structural constituent of ribosome activity and mitochondrial large ribosomal subunit localization;ebi_biotype=protein_coding
CAGL0J04158g	50744.2	0.765263	0.0840076	9.10946	8.27942e-20	8.88386e-19	protein_coding_gene	ChrJ_C_glabrata_CBS138	389310	391409	-	RCN2	Regulator of calcineurin%2C regulated by the calcineurin-Crz1p pathway%2C acts as a feedback regulator of calcineurin-dependent signaling;ebi_biotype=protein_coding
CAGL0K10516g	4678.88	-0.605229	0.0664604	-9.10662	8.49914e-20	9.10102e-19	protein_coding_gene	ChrK_C_glabrata_CBS138	1025090	1026262	-		Ortholog(s) have role in cristae formation and MICOS complex%2C mitochondrial crista junction localization;ebi_biotype=protein_coding
CAGL0H02563g	20378.3	1.26811	0.139362	9.09943	9.08073e-20	9.70399e-19	protein_coding_gene	ChrH_C_glabrata_CBS138	231892	232068	-		Predicted GPI-linked protein;ebi_biotype=protein_coding
CAGL0F00605g	92090.6	0.390444	0.0429235	9.09627	9.34914e-20	9.97051e-19	protein_coding_gene	ChrF_C_glabrata_CBS138	61798	65565	+	GLK1	Aldohexose specific glucokinase;ebi_biotype=protein_coding
CAGL0K10274g	5743.44	0.548557	0.0604641	9.07244	1.16379e-19	1.23863e-18	protein_coding_gene	ChrK_C_glabrata_CBS138	1002448	1003481	-		Ortholog(s) have 2-octoprenyl-3-methyl-6-methoxy-1%2C4-benzoquinone hydroxylase activity%2C role in ubiquinone biosynthetic process and mitochondrial inner membrane%2C mitochondrion localization;ebi_biotype=protein_coding
CAGL0F08481g	9572.3	-0.365799	0.0404092	-9.05238	1.39884e-19	1.48577e-18	protein_coding_gene	ChrF_C_glabrata_CBS138	846078	848573	+		Ortholog(s) have plasma membrane localization;ebi_biotype=protein_coding
CAGL0F08943g	3230.4	-0.656063	0.0725775	-9.03949	1.57408e-19	1.66852e-18	protein_coding_gene	ChrF_C_glabrata_CBS138	879115	880832	+	RRF1	Ortholog(s) have role in mitochondrial translation and mitochondrion localization;ebi_biotype=protein_coding
CAGL0J02684g	7990.06	0.613601	0.0678947	9.03753	1.60246e-19	1.69518e-18	protein_coding_gene	ChrJ_C_glabrata_CBS138	267110	267747	-		Ortholog(s) have protein-macromolecule adaptor activity%2C role in demethylation%2C ergosterol biosynthetic process and endoplasmic reticulum membrane localization;ebi_biotype=protein_coding
CAGL0D04620g	8789.78	0.398891	0.0441794	9.02889	1.73422e-19	1.83088e-18	protein_coding_gene	ChrD_C_glabrata_CBS138	449254	455734	+		Ortholog(s) have cyclin-dependent protein serine/threonine kinase activator activity%2C cyclin-dependent protein serine/threonine kinase regulator activity;ebi_biotype=protein_coding
CAGL0H07337g	1259.08	1.54005	0.170907	9.01101	2.04161e-19	2.15107e-18	protein_coding_gene	ChrH_C_glabrata_CBS138	718106	718643	+		Protein of unknown function;ebi_biotype=protein_coding
CAGL0D05302g	5178.62	-0.365826	0.0406342	-9.00291	2.1982e-19	2.31141e-18	protein_coding_gene	ChrD_C_glabrata_CBS138	508315	509227	+		Ortholog(s) have riboflavin synthase activity and role in riboflavin biosynthetic process;ebi_biotype=protein_coding
CAGL0F01947g	21945.8	-1.0036	0.111517	-8.99953	2.26684e-19	2.37882e-18	protein_coding_gene	ChrF_C_glabrata_CBS138	189145	190967	-	IRC15	Ortholog(s) have extracellular region localization;ebi_biotype=protein_coding
CAGL0M09614g	2277.35	-0.689129	0.076586	-8.99811	2.29643e-19	2.40506e-18	protein_coding_gene	ChrM_C_glabrata_CBS138	955675	956367	+	AIM36	Ortholog of S. cerevisiae : AIM36%2C C. albicans SC5314 : C2_02280W_A%2C C. dubliniensis CD36 : Cd36_17300%2C C. parapsilosis CDC317 : CPAR2_210780 and C. auris B8441 : B9J08_003654;ebi_biotype=protein_coding
CAGL0I01980g	5832.24	-0.590015	0.0655831	-8.99644	2.33145e-19	2.43688e-18	protein_coding_gene	ChrI_C_glabrata_CBS138	166647	170879	+		Putative activator of transcription%2C gene is upregulated in azole-resistant strain;ebi_biotype=protein_coding
CAGL0M00880g	20112	0.354767	0.0394558	8.99151	2.43867e-19	2.54387e-18	protein_coding_gene	ChrM_C_glabrata_CBS138	97228	98707	-	CAR2	Putative ornithine aminotransferase%2C protein abundance increased in ace2 mutant cells;ebi_biotype=protein_coding
CAGL0H05445g	106469	0.184186	0.0205506	8.9626	3.17114e-19	3.30138e-18	protein_coding_gene	ChrH_C_glabrata_CBS138	527052	528984	+	PGI1	Glucose-6-phosphate isomerase;ebi_biotype=protein_coding
CAGL0L07502g	136109	-0.204692	0.0228951	-8.94043	3.87652e-19	4.02774e-18	protein_coding_gene	ChrL_C_glabrata_CBS138	827608	829187	-		Putative GPI-linked cell wall protein;ebi_biotype=protein_coding
CAGL0D00286g	13497.2	0.290553	0.0325247	8.93328	4.13544e-19	4.28827e-18	protein_coding_gene	ChrD_C_glabrata_CBS138	35524	39870	+	BMT1	Beta mannosyltransferase;ebi_biotype=protein_coding
CAGL0C01199g	6216.93	0.440318	0.0492976	8.93184	4.18985e-19	4.33613e-18	protein_coding_gene	ChrC_C_glabrata_CBS138	121795	124968	-	UPC2A	Putative Zn(2)-Cys(6) binuclear cluster transcription factor%2C involved in transcriptional regulation of ergosterol biosynthesis and uptake;ebi_biotype=protein_coding
CAGL0C00671g	13033.5	-0.345625	0.038719	-8.9265	4.39686e-19	4.5414e-18	protein_coding_gene	ChrC_C_glabrata_CBS138	69367	72281	+	MSC3	Ortholog(s) have role in reciprocal meiotic recombination;ebi_biotype=protein_coding
CAGL0D05060g	11245.4	-0.31744	0.0355627	-8.92619	4.40927e-19	4.54527e-18	protein_coding_gene	ChrD_C_glabrata_CBS138	485262	488798	-		Has domain(s) with predicted hydrolase activity;ebi_biotype=protein_coding
CAGL0E05676g	7363.74	-0.41105	0.0460685	-8.92258	4.55556e-19	4.68686e-18	protein_coding_gene	ChrE_C_glabrata_CBS138	564004	566573	-		Ortholog(s) have role in wybutosine biosynthetic process;ebi_biotype=protein_coding
CAGL0E04092g	3863.25	3.465	0.388547	8.91783	4.75519e-19	4.88267e-18	protein_coding_gene	ChrE_C_glabrata_CBS138	393027	396907	+	SIT1	Putative siderophore-iron transporter with 14 transmembrane domains%2C required for iron-dependent survival in macrophages%2C mRNA levels elevated under iron deficiency conditions%2C plasma membrane localized;ebi_biotype=protein_coding
CAGL0K01771g	1708.64	0.908447	0.102007	8.90573	5.30373e-19	5.43529e-18	protein_coding_gene	ChrK_C_glabrata_CBS138	159345	161397	-		Has domain(s) with predicted transferase activity%2C transferring acyl groups activity;ebi_biotype=protein_coding
CAGL0K07315g	2537.35	-0.753913	0.0848013	-8.89035	6.09165e-19	6.23058e-18	protein_coding_gene	ChrK_C_glabrata_CBS138	722450	724093	+		Ortholog(s) have copper ion binding activity%2C role in cellular copper ion homeostasis%2C mitochondrial cytochrome c oxidase assembly and mitochondrial intermembrane space localization;ebi_biotype=protein_coding
CAGL0C02607g	10425.8	-0.454056	0.0511473	-8.87742	6.84273e-19	6.98518e-18	protein_coding_gene	ChrC_C_glabrata_CBS138	265727	268959	+		Ortholog(s) have ATP binding%2C phosphatidylinositol binding activity;ebi_biotype=protein_coding
CAGL0G02893g	2718.72	0.567564	0.0639731	8.87191	7.19006e-19	7.32548e-18	protein_coding_gene	ChrG_C_glabrata_CBS138	264518	265977	-		Ortholog(s) have NADH kinase activity%2C role in NADP biosynthetic process%2C cellular response to oxidative stress and mitochondrial matrix localization;ebi_biotype=protein_coding
CAGL0J05016g	7749.69	-0.323642	0.0365273	-8.86026	7.98258e-19	8.11717e-18	protein_coding_gene	ChrJ_C_glabrata_CBS138	478198	479768	-	TIM54	Putative component of the mitochondrial Tim54p-Tim22p complex involved in insertion of proteins into the inner mitochondrial membrane;ebi_biotype=protein_coding
CAGL0J07964g	6131.2	0.450825	0.0509226	8.85314	8.50934e-19	8.63607e-18	protein_coding_gene	ChrJ_C_glabrata_CBS138	779378	782522	+		Ortholog(s) have role in ER-dependent peroxisome organization%2C retrograde vesicle-mediated transport%2C Golgi to endoplasmic reticulum and Dsl1/NZR complex%2C endoplasmic reticulum%2C nucleus%2C peroxisome localization;ebi_biotype=protein_coding
CAGL0G05962g	3831.35	0.575493	0.0650602	8.84554	9.10845e-19	9.22626e-18	protein_coding_gene	ChrG_C_glabrata_CBS138	573046	576688	-		Has domain(s) with predicted integral component of membrane localization;ebi_biotype=protein_coding
CAGL0J05522g	4124.94	-0.438554	0.0496019	-8.84149	9.44519e-19	9.54892e-18	protein_coding_gene	ChrJ_C_glabrata_CBS138	526711	528788	-		Ortholog(s) have ATP:ADP antiporter activity%2C calcium ion binding activity and role in ADP transport%2C ATP transport%2C mitochondrial transport;ebi_biotype=protein_coding
CAGL0J09196g	2949.75	0.5799	0.0657198	8.82382	1.10621e-18	1.1162e-17	protein_coding_gene	ChrJ_C_glabrata_CBS138	907614	909416	+		Ortholog(s) have role in positive regulation of catalytic activity;ebi_biotype=protein_coding
CAGL0L04730g	4183.64	-0.443254	0.0503414	-8.80496	1.30903e-18	1.31833e-17	protein_coding_gene	ChrL_C_glabrata_CBS138	542757	544118	+		Ortholog(s) have unfolded protein binding activity%2C role in mitochondrial cytochrome c oxidase assembly and integral component of membrane%2C mitochondrial inner membrane localization;ebi_biotype=protein_coding
CAGL0M07722g	20697.4	-0.262832	0.0298981	-8.79092	1.48334e-18	1.49102e-17	protein_coding_gene	ChrM_C_glabrata_CBS138	773855	777913	-	CLU1	Ortholog(s) have RNA binding activity%2C role in cellular response to osmotic stress and cytoplasmic stress granule localization;ebi_biotype=protein_coding
CAGL0G02915g	98055.8	-0.2942	0.0335688	-8.76411	1.88261e-18	1.88873e-17	protein_coding_gene	ChrG_C_glabrata_CBS138	266252	267987	-	PIL1	Long chain base-responsive inhibitor of protein kinases;ebi_biotype=protein_coding
CAGL0F04521g	663.607	1.03552	0.118163	8.76351	1.89259e-18	1.89512e-17	protein_coding_gene	ChrF_C_glabrata_CBS138	452426	454213	-		Ortholog of S. cerevisiae : ECM13 and Saccharomyces cerevisiae S288C : YBL043W;ebi_biotype=protein_coding
CAGL0G06600g	3863.01	-0.60643	0.0693233	-8.74785	2.17465e-18	2.1734e-17	protein_coding_gene	ChrG_C_glabrata_CBS138	630562	631571	-	MIC27	Ortholog(s) have role in cristae formation%2C protein-containing complex subunit organization and MICOS complex%2C fungal-type vacuole membrane%2C mitochondrial crista junction localization;ebi_biotype=protein_coding
CAGL0G06798g	945.781	3.70296	0.424379	8.72559	2.64785e-18	2.64131e-17	protein_coding_gene	ChrG_C_glabrata_CBS138	648691	649633	+		Ortholog(s) have role in iron ion homeostasis and cytoplasm%2C nucleus localization;ebi_biotype=protein_coding
CAGL0G03553g	1045.35	0.818101	0.0937819	8.72344	2.69879e-18	2.68701e-17	protein_coding_gene	ChrG_C_glabrata_CBS138	345009	346457	-		Ortholog(s) have ubiquitin-protein transferase activity and role in cellular response to DNA damage stimulus%2C protein sumoylation%2C protein ubiquitination%2C telomere maintenance;ebi_biotype=protein_coding
CAGL0D02024g	6223.57	-0.550777	0.063189	-8.71636	2.87296e-18	2.85501e-17	protein_coding_gene	ChrD_C_glabrata_CBS138	208989	210715	-		Ortholog(s) have structural constituent of ribosome activity and mitochondrial large ribosomal subunit localization;ebi_biotype=protein_coding
CAGL0I08481g	1372.59	-0.776518	0.089417	-8.68423	3.81302e-18	3.78203e-17	protein_coding_gene	ChrI_C_glabrata_CBS138	830943	831287	-		Ortholog(s) have structural constituent of ribosome activity and mitochondrial small ribosomal subunit localization;ebi_biotype=protein_coding
CAGL0D04070g	3321.05	-0.572871	0.0659726	-8.68347	3.83867e-18	3.80028e-17	protein_coding_gene	ChrD_C_glabrata_CBS138	403392	405016	+		Ortholog of S. cerevisiae : YGR021W%2C C. albicans SC5314 : C2_04160W_A%2C C. dubliniensis CD36 : Cd36_18800%2C C. parapsilosis CDC317 : CPAR2_211010 and C. auris B8441 : B9J08_000866;ebi_biotype=protein_coding
CAGL0M13805g	26817.1	-0.242308	0.0279406	-8.67227	4.23601e-18	4.18575e-17	protein_coding_gene	ChrM_C_glabrata_CBS138	1357914	1360709	-	MP65	65 kDa mannoprotein;ebi_biotype=protein_coding
CAGL0A01782g	85963.5	0.327796	0.0378401	8.66265	4.60911e-18	4.54587e-17	protein_coding_gene	ChrA_C_glabrata_CBS138	174749	176787	-	HXT4	Ortholog(s) have glucose transmembrane transporter activity%2C pentose transmembrane transporter activity and plasma membrane localization;ebi_biotype=protein_coding
CAGL0C03289g	10548.2	0.327722	0.0378576	8.65672	4.85549e-18	4.77988e-17	protein_coding_gene	ChrC_C_glabrata_CBS138	328639	334177	+	YBT1	Putative ABC transporter involved in bile acid transport%2C gene is upregulated in azole-resistant strain;ebi_biotype=protein_coding
CAGL0M10934g	5498.74	-0.387643	0.0448912	-8.63516	5.86453e-18	5.76239e-17	protein_coding_gene	ChrM_C_glabrata_CBS138	1083794	1086238	+		Ortholog(s) have 4-amino-4-deoxychorismate synthase activity and role in para-aminobenzoic acid biosynthetic process;ebi_biotype=protein_coding
CAGL0I10472g	10146.1	-0.509604	0.0590294	-8.63306	5.97304e-18	5.85805e-17	protein_coding_gene	ChrI_C_glabrata_CBS138	1036194	1037904	+		Ortholog(s) have role in inner mitochondrial membrane organization%2C mitochondrion inheritance%2C mitochondrion morphogenesis%2C negative regulation of proteolysis%2C protein folding;ebi_biotype=protein_coding
CAGL0J03300g	3290.6	-0.501986	0.0581652	-8.63034	6.11701e-18	5.98806e-17	protein_coding_gene	ChrJ_C_glabrata_CBS138	320911	322728	-		Ortholog(s) have aminopeptidase activity%2C role in protein processing%2C protein stabilization and extrinsic component of mitochondrial inner membrane%2C mitochondrion%2C nucleus localization;ebi_biotype=protein_coding
CAGL0K03509g	12429.9	-0.357559	0.0414327	-8.62986	6.14248e-18	6.00179e-17	protein_coding_gene	ChrK_C_glabrata_CBS138	326838	328597	-	HFD1	Putative mitochondrial fatty aldehyde dehydrogenase%2C gene is upregulated in azole-resistant strain;ebi_biotype=protein_coding
CAGL0M07447g	10304.2	0.297944	0.034689	8.58903	8.77071e-18	8.5222e-17	protein_coding_gene	ChrM_C_glabrata_CBS138	749718	751874	-		Ortholog(s) have phosphatase activity;ebi_biotype=protein_coding
CAGL0H00594g	4858.25	0.421986	0.0491605	8.58385	9.17509e-18	8.89865e-17	protein_coding_gene	ChrH_C_glabrata_CBS138	56626	58846	+	BBP1	Ortholog(s) have structural molecule activity%2C role in protein localization to spindle pole body%2C spindle pole body duplication and central plaque of spindle pole body localization;ebi_biotype=protein_coding
CAGL0E03652g	2904.6	-0.528493	0.0615849	-8.58154	9.36131e-18	9.06251e-17	protein_coding_gene	ChrE_C_glabrata_CBS138	341298	342167	-	ISA1	Has domain(s) with predicted iron-sulfur cluster binding%2C structural molecule activity and role in iron-sulfur cluster assembly;ebi_biotype=protein_coding
CAGL0H02739g	4442.86	-0.421533	0.0491271	-8.58045	9.45024e-18	9.13175e-17	protein_coding_gene	ChrH_C_glabrata_CBS138	248247	250076	+	MAS1	Ortholog(s) have metalloendopeptidase activity%2C role in protein processing involved in protein targeting to mitochondrion and mitochondrial processing peptidase complex localization;ebi_biotype=protein_coding
CAGL0F07997g	6795.33	-0.346332	0.0404282	-8.56659	1.06591e-17	1.02621e-16	protein_coding_gene	ChrF_C_glabrata_CBS138	785704	789692	-		Ortholog(s) have role in conjugation with cellular fusion%2C negative regulation of exit from mitosis%2C regulation of cytokinesis%2C regulation of formin-nucleated actin cable assembly%2C regulation of vesicle-mediated transport;ebi_biotype=protein_coding
CAGL0M05225g	5302.72	-0.45006	0.0525443	-8.56534	1.07758e-17	1.03554e-16	protein_coding_gene	ChrM_C_glabrata_CBS138	562913	564591	+		Ortholog(s) have pyrimidine nucleotide transmembrane transporter activity%2C role in mitochondrial genome maintenance%2C pyrimidine nucleotide transport%2C transmembrane transport and mitochondrion localization;ebi_biotype=protein_coding
CAGL0G02695g	2344.89	-0.677953	0.079157	-8.56466	1.08392e-17	1.03973e-16	protein_coding_gene	ChrG_C_glabrata_CBS138	247483	249062	+		Ortholog(s) have role in macroautophagy%2C mitochondrial proton-transporting ATP synthase complex assembly and mitochondrial matrix localization;ebi_biotype=protein_coding
CAGL0L07370g	6103.04	-0.309578	0.0362104	-8.54942	1.2371e-17	1.1845e-16	protein_coding_gene	ChrL_C_glabrata_CBS138	815757	817295	+		Ortholog(s) have UDP-N-acetylglucosamine diphosphorylase activity%2C role in UDP-N-acetylglucosamine biosynthetic process and intracellular anatomical structure localization;ebi_biotype=protein_coding
CAGL0G06776g	6826.75	-0.739443	0.0867247	-8.52632	1.51074e-17	1.44387e-16	protein_coding_gene	ChrG_C_glabrata_CBS138	647571	648483	+		Ortholog(s) have structural constituent of ribosome activity and mitochondrial large ribosomal subunit localization;ebi_biotype=protein_coding
CAGL0F03399g	18518.8	0.218856	0.0257183	8.50972	1.74354e-17	1.66333e-16	protein_coding_gene	ChrF_C_glabrata_CBS138	333686	335222	-	SCS7	Ortholog(s) have fatty acid alpha-hydroxylase activity and role in inositol phosphoceramide metabolic process%2C mannosyl-inositol phosphorylceramide metabolic process;ebi_biotype=protein_coding
CAGL0L06974g	13929.7	0.388059	0.045816	8.46993	2.45531e-17	2.33812e-16	protein_coding_gene	ChrL_C_glabrata_CBS138	784134	785197	-		Has domain(s) with predicted hydrolase activity;ebi_biotype=protein_coding
CAGL0M11682g	2265.42	0.636343	0.075277	8.45334	2.83078e-17	2.69078e-16	protein_coding_gene	ChrM_C_glabrata_CBS138	1161249	1165201	-		Has domain(s) with predicted role in protein homooligomerization;ebi_biotype=protein_coding
CAGL0M01628g	13818.6	0.31091	0.0368175	8.44462	3.05042e-17	2.89432e-16	protein_coding_gene	ChrM_C_glabrata_CBS138	180824	183203	-	SAC7	Ortholog(s) have GTPase activator activity;ebi_biotype=protein_coding
CAGL0J04268g	8682.88	-1.55822	0.184671	-8.43781	3.23329e-17	3.06229e-16	protein_coding_gene	ChrJ_C_glabrata_CBS138	399514	401547	-	ACH1	Ortholog(s) have CoA-transferase activity%2C acetate CoA-transferase activity%2C hydrolase activity%2C acting on ester bonds activity%2C role in propionate metabolic process%2C methylcitrate cycle and mitochondrion localization;ebi_biotype=protein_coding
CAGL0I09504g	2616.37	-0.642991	0.0765932	-8.39488	4.66353e-17	4.40893e-16	protein_coding_gene	ChrI_C_glabrata_CBS138	909434	911263	+		Ortholog(s) have protein serine/threonine kinase activity;ebi_biotype=protein_coding
CAGL0M04455g	4409.32	-0.33741	0.0402589	-8.381	5.24806e-17	4.95263e-16	protein_coding_gene	ChrM_C_glabrata_CBS138	488972	491449	-		Ortholog(s) have role in aerobic respiration%2C mitochondrial translation and integral component of membrane%2C mitochondrial inner membrane%2C mitochondrial nucleoid localization;ebi_biotype=protein_coding
CAGL0A02211g	297509	0.219672	0.0262146	8.37973	5.30501e-17	4.99738e-16	protein_coding_gene	ChrA_C_glabrata_CBS138	229203	231257	-	HXT6/7	Ortholog(s) have glucose transmembrane transporter activity%2C pentose transmembrane transporter activity%2C role in glucose transmembrane transport and plasma membrane localization;ebi_biotype=protein_coding
CAGL0I09482g	8602.93	-0.335877	0.0400959	-8.37684	5.43664e-17	5.1122e-16	protein_coding_gene	ChrI_C_glabrata_CBS138	907875	909393	-		Ortholog(s) have role in sporulation resulting in formation of a cellular spore%2C ubiquitin-dependent protein catabolic process and nuclear envelope localization;ebi_biotype=protein_coding
CAGL0A01221g	62507.6	0.177966	0.021254	8.3733	5.60267e-17	5.25889e-16	protein_coding_gene	ChrA_C_glabrata_CBS138	124987	129488	+		Has domain(s) with predicted channel activity%2C role in transmembrane transport and membrane localization;ebi_biotype=protein_coding
CAGL0K10956g	3343.96	-0.561272	0.0670701	-8.36844	5.83864e-17	5.47059e-16	protein_coding_gene	ChrK_C_glabrata_CBS138	1070562	1071091	-		Protein of unknown function;ebi_biotype=protein_coding
CAGL0C00605g	2740.34	0.491427	0.0587505	8.36465	6.02961e-17	5.63946e-16	protein_coding_gene	ChrC_C_glabrata_CBS138	63583	65154	+		Has domain(s) with predicted phospholipid binding activity;ebi_biotype=protein_coding
CAGL0L06248g	3980.45	-0.550196	0.0660521	-8.32974	8.10229e-17	7.56454e-16	protein_coding_gene	ChrL_C_glabrata_CBS138	708512	709135	-		Ortholog of S. cerevisiae : YBR085C-A and Saccharomyces cerevisiae S288C : YBR085C-A;ebi_biotype=protein_coding
CAGL0F05885g	6608.39	0.390967	0.0469685	8.32404	8.50164e-17	7.92328e-16	protein_coding_gene	ChrF_C_glabrata_CBS138	588784	591016	+		Ortholog(s) have cytoskeletal protein binding%2C cytoskeletal protein-membrane anchor activity%2C myosin II heavy chain binding%2C phospholipid binding%2C protein-containing complex binding activity;ebi_biotype=protein_coding
CAGL0J03894g	3406.57	0.498343	0.0599895	8.30716	9.80207e-17	9.10517e-16	protein_coding_gene	ChrJ_C_glabrata_CBS138	371527	372943	+		Ortholog(s) have dihydrofolate reductase activity%2C mRNA binding activity and role in dihydrofolate metabolic process%2C tetrahydrofolate biosynthetic process;ebi_biotype=protein_coding
CAGL0G01474g	1395.17	0.617613	0.0743474	8.30713	9.80449e-17	9.10517e-16	protein_coding_gene	ChrG_C_glabrata_CBS138	139137	140531	+		Ortholog(s) have role in cellular response to methylmercury;ebi_biotype=protein_coding
CAGL0F05115g	29203.9	0.277051	0.0333828	8.29923	1.04791e-16	9.71448e-16	protein_coding_gene	ChrF_C_glabrata_CBS138	519364	522018	+		Ortholog(s) have plasma membrane localization;ebi_biotype=protein_coding
CAGL0C02211g	8709.27	-0.345229	0.0417853	-8.26198	1.43277e-16	1.32588e-15	protein_coding_gene	ChrC_C_glabrata_CBS138	224548	226813	+	UTR2	Putative glycoside hydrolase of the Crh family%2C predicted GPI-anchor;ebi_biotype=protein_coding
CAGL0B03267g	1089.16	-0.933067	0.113056	-8.25314	1.54289e-16	1.42527e-15	protein_coding_gene	ChrB_C_glabrata_CBS138	317568	319050	-		Ortholog(s) have structural constituent of ribosome activity and mitochondrial large ribosomal subunit localization;ebi_biotype=protein_coding
CAGL0K03443g	7224.47	-0.405544	0.0491691	-8.24795	1.61141e-16	1.48595e-15	protein_coding_gene	ChrK_C_glabrata_CBS138	317138	319127	-	YKU80	Putative component of the telomeric Ku complex%2C involved in maintenance of telomere length and nonhomologous end joining (NHEJ) DNA repair%2C required for silencing at MTL3;ebi_biotype=protein_coding
CAGL0G08646g	4784.26	0.540478	0.0655417	8.24631	1.63358e-16	1.50375e-15	protein_coding_gene	ChrG_C_glabrata_CBS138	814862	816861	-	POG1	Ortholog(s) have RNA polymerase II cis-regulatory region sequence-specific DNA binding activity and role in positive regulation of transcription by RNA polymerase II%2C re-entry into mitotic cell cycle after pheromone arrest;ebi_biotype=protein_coding
CAGL0I05566g	6124.28	-0.440751	0.0536586	-8.21398	2.13967e-16	1.96618e-15	protein_coding_gene	ChrI_C_glabrata_CBS138	526454	527843	-		Ortholog(s) have mitochondrion targeting sequence binding%2C protein transmembrane transporter activity%2C role in protein import into mitochondrial matrix and TIM23 mitochondrial import inner membrane translocase complex localization;ebi_biotype=protein_coding
CAGL0J02904g	13319.1	0.473983	0.0577246	8.2111	2.19176e-16	2.01052e-15	protein_coding_gene	ChrJ_C_glabrata_CBS138	281915	283777	-		Ortholog(s) have protein phosphatase regulator activity%2C role in glycogen metabolic process%2C protein dephosphorylation and protein phosphatase type 1 complex localization;ebi_biotype=protein_coding
CAGL0L10758g	36228.8	0.266891	0.0325663	8.19533	2.49915e-16	2.28849e-15	protein_coding_gene	ChrL_C_glabrata_CBS138	1146981	1150533	-	PFK2	Putative 6-phosphofructokinase%2C beta subunit%2C protein abundance increased in ace2 mutant cells;ebi_biotype=protein_coding
CAGL0I10648g	63341	-0.208685	0.0254989	-8.18409	2.74374e-16	2.50808e-15	protein_coding_gene	ChrI_C_glabrata_CBS138	1052881	1056243	-	ASN2	Putative asparagine synthetase%2C protein abundance increased in ace2 mutant cells;ebi_biotype=protein_coding
CAGL0G09757g	5167.72	0.397998	0.0486869	8.17464	2.96762e-16	2.70802e-15	protein_coding_gene	ChrG_C_glabrata_CBS138	929589	934886	+		Has domain(s) with predicted DNA binding%2C DNA-binding transcription factor activity%2C RNA polymerase II-specific%2C zinc ion binding activity and role in regulation of transcription%2C DNA-templated%2C transcription%2C DNA-templated;ebi_biotype=protein_coding
CAGL0B03949g	7618.64	-0.367426	0.0449541	-8.17338	2.99872e-16	2.73165e-15	protein_coding_gene	ChrB_C_glabrata_CBS138	387016	390249	-		Protein of unknown function;ebi_biotype=protein_coding
CAGL0G03201g	1927.1	-0.711172	0.0870861	-8.1663	3.17982e-16	2.8916e-15	protein_coding_gene	ChrG_C_glabrata_CBS138	298963	299887	-		Has domain(s) with predicted FMN binding%2C oxidoreductase activity%2C riboflavin reductase (NADPH) activity;ebi_biotype=protein_coding
CAGL0L05280g	5186.33	-0.520833	0.0640293	-8.13429	4.14355e-16	3.76145e-15	protein_coding_gene	ChrL_C_glabrata_CBS138	588731	590621	+		Ortholog(s) have holocytochrome-c synthase activity%2C role in cytochrome c-heme linkage and mitochondrial intermembrane space localization;ebi_biotype=protein_coding
CAGL0J02002g	2659.74	-0.549809	0.0676365	-8.12889	4.33255e-16	3.92623e-15	protein_coding_gene	ChrJ_C_glabrata_CBS138	200159	202204	+		Ortholog(s) have NAD transmembrane transporter activity%2C pyruvate secondary active transmembrane transporter activity%2C role in NAD transmembrane transport%2C mitochondrial pyruvate transmembrane transport and mitochondrion localization;ebi_biotype=protein_coding
CAGL0H08327g	211154	0.197659	0.0243595	8.11425	4.88803e-16	4.42198e-15	protein_coding_gene	ChrH_C_glabrata_CBS138	815906	816804	+	TPI1	Putative triose-phosphate isomerase%2C protein abundance decreased in ace2 mutant cells;ebi_biotype=protein_coding
CAGL0M08756g	3755.17	0.508513	0.062703	8.10987	5.06728e-16	4.57625e-15	protein_coding_gene	ChrM_C_glabrata_CBS138	870783	872695	+		Putative exo-1%2C3-beta-glucanase%2C predicted GPI-anchor;ebi_biotype=protein_coding
CAGL0L12606g	3450.45	-0.404057	0.0498311	-8.10853	5.12377e-16	4.61931e-15	protein_coding_gene	ChrL_C_glabrata_CBS138	1355323	1358587	+		Ortholog(s) have role in mitochondrial translation and mitochondrion localization;ebi_biotype=protein_coding
CAGL0M02167g	6234.51	1.89103	0.23344	8.10073	5.46316e-16	4.91684e-15	protein_coding_gene	ChrM_C_glabrata_CBS138	258768	259867	-		Ortholog of S. cerevisiae : PRM4 and Saccharomyces cerevisiae S288C : YPL156C;ebi_biotype=protein_coding
CAGL0I10362g	4320.96	-0.394589	0.0487125	-8.10037	5.47921e-16	4.92284e-15	protein_coding_gene	ChrI_C_glabrata_CBS138	1020373	1025691	+	PWP4	Cell wall adhesin%2C predicted GPI anchor%2C contains tandem repeats%2C belongs to adhesin cluster II;ebi_biotype=protein_coding
CAGL0M11066g	898.404	-0.800878	0.0990369	-8.08667	6.13204e-16	5.49997e-15	protein_coding_gene	ChrM_C_glabrata_CBS138	1093264	1094334	-		Ortholog(s) have cyclin-dependent protein serine/threonine kinase regulator activity;ebi_biotype=protein_coding
CAGL0H06919g	23093.3	0.232786	0.0288088	8.0804	6.45544e-16	5.78015e-15	protein_coding_gene	ChrH_C_glabrata_CBS138	685675	687796	-		Ortholog(s) have protein disulfide oxidoreductase activity%2C thiol oxidase activity and endoplasmic reticulum membrane localization;ebi_biotype=protein_coding
CAGL0J05984g	9712.39	-0.431775	0.0537171	-8.03793	9.13679e-16	8.16708e-15	protein_coding_gene	ChrJ_C_glabrata_CBS138	565752	567099	-	AAH1	Ortholog(s) have adenine deaminase activity and role in adenine catabolic process%2C hypoxanthine salvage%2C purine-containing compound salvage%2C regulation of G2/M transition of mitotic cell cycle;ebi_biotype=protein_coding
CAGL0L03828g	14482.5	0.310384	0.0386211	8.03665	9.23303e-16	8.23906e-15	protein_coding_gene	ChrL_C_glabrata_CBS138	442507	443349	+		Ortholog(s) have electron transfer activity%2C role in sterol biosynthetic process and endoplasmic reticulum membrane localization;ebi_biotype=protein_coding
CAGL0M11902g	3779.06	2.48003	0.309704	8.00776	1.16821e-15	1.04068e-14	protein_coding_gene	ChrM_C_glabrata_CBS138	1181870	1183715	+		Ortholog of S. cerevisiae : FUN19 and Saccharomyces cerevisiae S288C : YAL034C;ebi_biotype=protein_coding
CAGL0G08041g	26734.6	-0.40323	0.0504954	-7.98548	1.39982e-15	1.24489e-14	protein_coding_gene	ChrG_C_glabrata_CBS138	758699	763079	-		Ortholog(s) have iron ion binding activity and role in positive regulation of translation%2C ribosomal large subunit biogenesis%2C ribosomal subunit export from nucleus%2C ribosome disassembly%2C translational initiation%2C translational termination;ebi_biotype=protein_coding
CAGL0M08382g	2802.79	-0.60416	0.0757472	-7.976	1.51149e-15	1.34193e-14	protein_coding_gene	ChrM_C_glabrata_CBS138	835877	836453	-		Ortholog(s) have structural constituent of ribosome activity%2C role in mitochondrial translation and mitochondrial large ribosomal subunit localization;ebi_biotype=protein_coding
CAGL0G09977g	21969.4	-0.342354	0.0429484	-7.97128	1.57044e-15	1.39191e-14	protein_coding_gene	ChrG_C_glabrata_CBS138	951205	956001	+	GDB1	Ortholog(s) have 4-alpha-glucanotransferase activity%2C amylo-alpha-1%2C6-glucosidase activity and role in glycogen catabolic process;ebi_biotype=protein_coding
CAGL0E01793g	46145.7	-0.336005	0.0423389	-7.93608	2.08676e-15	1.84642e-14	protein_coding_gene	ChrE_C_glabrata_CBS138	177863	180798	-	YPS6	Putative aspartic protease%2C predicted GPI-anchor%2C member of a YPS gene cluster that is required for virulence in mice%2C expression induced at high temperature;ebi_biotype=protein_coding
CAGL0I02530g	4643.21	0.722933	0.0911534	7.93094	2.17486e-15	1.92113e-14	protein_coding_gene	ChrI_C_glabrata_CBS138	223659	225222	+		Ortholog(s) have N%2CN-dimethylaniline monooxygenase activity%2C role in protein folding and endoplasmic reticulum membrane localization;ebi_biotype=protein_coding
CAGL0D00770g	15084.8	-0.252894	0.0319434	-7.91693	2.43441e-15	2.14678e-14	protein_coding_gene	ChrD_C_glabrata_CBS138	94995	97335	+	IDP1	Ortholog(s) have isocitrate dehydrogenase (NADP+) activity%2C role in glutamate biosynthetic process and cytoplasm%2C extracellular region%2C mitochondrial nucleoid%2C mitochondrion%2C peroxisome localization;ebi_biotype=protein_coding
CAGL0K07293g	40207.6	0.181847	0.0230335	7.89491	2.9052e-15	2.55765e-14	protein_coding_gene	ChrK_C_glabrata_CBS138	716065	721494	-		Ortholog(s) have long-chain fatty acid-CoA ligase activity and role in long-chain fatty acid import into cell%2C long-chain fatty-acyl-CoA metabolic process%2C sphingoid long-chain base transport;ebi_biotype=protein_coding
CAGL0J09240g	23981.6	0.390936	0.0495657	7.88723	3.08977e-15	2.7138e-14	protein_coding_gene	ChrJ_C_glabrata_CBS138	913744	915258	+	LYS21	Homocitrate synthase%2C protein abundance increased in ace2 mutant cells;ebi_biotype=protein_coding
CAGL0K06391g	2482.53	-0.52459	0.0665124	-7.8871	3.09292e-15	2.7138e-14	protein_coding_gene	ChrK_C_glabrata_CBS138	627670	628356	+		Ortholog(s) have structural constituent of ribosome activity and mitochondrial large ribosomal subunit localization;ebi_biotype=protein_coding
CAGL0H04125g	19550.9	-0.266802	0.0338587	-7.87987	3.27716e-15	2.86587e-14	protein_coding_gene	ChrH_C_glabrata_CBS138	390531	392631	-	ALO1	Ortholog(s) have D-arabinono-1%2C4-lactone oxidase activity and role in cellular response to oxidative stress%2C dehydro-D-arabinono-1%2C4-lactone biosynthetic process;ebi_biotype=protein_coding
CAGL0L12078g	35431.7	-0.28999	0.0368314	-7.87345	3.44982e-15	3.01184e-14	protein_coding_gene	ChrL_C_glabrata_CBS138	1299959	1301432	+		Ortholog(s) have pyruvate dehydrogenase (acetyl-transferring) activity and role in acetyl-CoA biosynthetic process from pyruvate%2C carbon utilization%2C pseudohyphal growth%2C pyruvate catabolic process;ebi_biotype=protein_coding
CAGL0C02321g	4944.83	0.55623	0.0708077	7.85551	3.98162e-15	3.47036e-14	protein_coding_gene	ChrC_C_glabrata_CBS138	234435	236063	-	PHM8	Ortholog(s) have lysophosphatidic acid phosphatase activity%2C nucleotidase activity and role in cellular response to phosphate starvation%2C nucleotide catabolic process%2C response to carbon starvation%2C triglyceride homeostasis;ebi_biotype=protein_coding
CAGL0L02101g	6591.57	0.406051	0.05175	7.84641	4.28129e-15	3.72536e-14	protein_coding_gene	ChrL_C_glabrata_CBS138	246518	247557	-		Ortholog(s) have role in metal ion transport%2C protein targeting to vacuole%2C ubiquitin-dependent protein catabolic process and endoplasmic reticulum%2C fungal-type vacuole%2C fungal-type vacuole membrane localization;ebi_biotype=protein_coding
CAGL0M08514g	66628.9	0.34246	0.0436694	7.84211	4.43036e-15	3.84869e-14	protein_coding_gene	ChrM_C_glabrata_CBS138	849865	850713	-	PIR5	Pir protein family member%2C putative cell wall component;ebi_biotype=protein_coding
CAGL0A04103g	6977.39	-0.432277	0.0552388	-7.8256	5.05242e-15	4.38183e-14	protein_coding_gene	ChrA_C_glabrata_CBS138	409467	410365	+		Ortholog(s) have phosphatidic acid transfer activity and role in cardiolipin metabolic process%2C phospholipid translocation%2C phospholipid transport%2C positive regulation of phosphatidylcholine biosynthetic process;ebi_biotype=protein_coding
CAGL0M10769g	14239	0.262867	0.0337308	7.79309	6.53881e-15	5.66157e-14	protein_coding_gene	ChrM_C_glabrata_CBS138	1072884	1076281	+		Ortholog(s) have alpha-1%2C6-mannosyltransferase activity and role in dolichol-linked oligosaccharide biosynthetic process%2C protein glycosylation;ebi_biotype=protein_coding
CAGL0M13343g	176516	-0.146154	0.0187609	-7.79036	6.68161e-15	5.77569e-14	protein_coding_gene	ChrM_C_glabrata_CBS138	1312554	1314485	+	GND1	6-phosphogluconate dehydrogenase;ebi_biotype=protein_coding
CAGL0B01419g	9979.92	-0.277799	0.0357363	-7.77359	7.62918e-15	6.58393e-14	protein_coding_gene	ChrB_C_glabrata_CBS138	129058	129817	-	RIB4	Ortholog(s) have 6%2C7-dimethyl-8-ribityllumazine synthase activity%2C riboflavin binding activity%2C role in riboflavin biosynthetic process and intracellular anatomical structure%2C mitochondrial intermembrane space localization;ebi_biotype=protein_coding
CAGL0C01397g	2916.7	-1.37507	0.177007	-7.76846	7.94455e-15	6.84484e-14	protein_coding_gene	ChrC_C_glabrata_CBS138	148488	151236	-		Ortholog(s) have 6-phosphofructo-2-kinase activity and role in fructose 2%2C6-bisphosphate metabolic process;ebi_biotype=protein_coding
CAGL0D02530g	15092.8	0.297955	0.0385618	7.72668	1.10388e-14	9.49515e-14	protein_coding_gene	ChrD_C_glabrata_CBS138	257171	262184	-	EGT2	Putative endoglucanase%2C glycoside hydrolase%2C predicted GPI-anchor;ebi_biotype=protein_coding
CAGL0M11236g	1402.85	-0.744006	0.0963627	-7.72089	1.15519e-14	9.92027e-14	protein_coding_gene	ChrM_C_glabrata_CBS138	1106430	1107044	-		Ortholog(s) have structural constituent of ribosome activity and mitochondrial large ribosomal subunit localization;ebi_biotype=protein_coding
CAGL0B01875g	8241.67	2.11736	0.27463	7.70986	1.25956e-14	1.07988e-13	protein_coding_gene	ChrB_C_glabrata_CBS138	172057	172581	+		Ortholog(s) have mitochondrial inner membrane%2C mitochondrial respirasome%2C mitochondrial respiratory chain complex IV localization;ebi_biotype=protein_coding
CAGL0L03982g	3892.42	-0.430437	0.0558652	-7.70491	1.30933e-14	1.12073e-13	protein_coding_gene	ChrL_C_glabrata_CBS138	466531	468817	-	MLS1	Ortholog(s) have malate synthase activity%2C role in acetate catabolic process%2C carbon utilization%2C fatty acid catabolic process%2C glyoxylate cycle and cytosol%2C peroxisomal matrix%2C peroxisome localization;ebi_biotype=protein_coding
CAGL0G09515g	6072.49	0.342046	0.0443992	7.70387	1.32002e-14	1.12804e-13	protein_coding_gene	ChrG_C_glabrata_CBS138	906912	908721	-		Ortholog(s) have glucan exo-1%2C3-beta-glucosidase activity%2C role in ascospore formation and ascospore wall%2C fungal-type cell wall localization;ebi_biotype=protein_coding
CAGL0A03366g	38662.8	-0.211225	0.0274411	-7.69739	1.38869e-14	1.18479e-13	protein_coding_gene	ChrA_C_glabrata_CBS138	343586	345867	-		Ortholog(s) have IMP cyclohydrolase activity%2C phosphoribosylaminoimidazolecarboxamide formyltransferase activity and role in 'de novo' IMP biosynthetic process%2C IMP biosynthetic process%2C purine nucleotide biosynthetic process;ebi_biotype=protein_coding
CAGL0H01144g	696.714	-1.23939	0.161159	-7.69044	1.4663e-14	1.24897e-13	protein_coding_gene	ChrH_C_glabrata_CBS138	103968	106608	-		Ortholog(s) have SUMO polymer binding activity;ebi_biotype=protein_coding
CAGL0F08041g	43785	0.284422	0.0370913	7.66816	1.74481e-14	1.4838e-13	protein_coding_gene	ChrF_C_glabrata_CBS138	791784	796241	-	PFK1	Putative phosphofructokinase%2C alpha subunit%2C increased protein abundance in azole resistant strain;ebi_biotype=protein_coding
CAGL0J04950g	5394.13	0.384882	0.0502135	7.66491	1.78951e-14	1.51935e-13	protein_coding_gene	ChrJ_C_glabrata_CBS138	472199	475033	-		Ortholog(s) have role in mitotic recombination and cellular bud localization;ebi_biotype=protein_coding
CAGL0G01254g	11161	-0.315903	0.0412502	-7.65821	1.88549e-14	1.59755e-13	protein_coding_gene	ChrG_C_glabrata_CBS138	119107	120944	+	ARO8	Putative aromatic aminotransferase I;ebi_biotype=protein_coding
CAGL0I10516g	38039.8	-0.183108	0.0239105	-7.65805	1.88771e-14	1.59755e-13	protein_coding_gene	ChrI_C_glabrata_CBS138	1038976	1043221	+		Ortholog(s) have eisosome%2C membrane raft localization;ebi_biotype=protein_coding
CAGL0A03146g	3253.26	-0.506536	0.0663103	-7.63887	2.19131e-14	1.8506e-13	protein_coding_gene	ChrA_C_glabrata_CBS138	322536	323760	-		Ortholog(s) have role in mitochondrial cytochrome c oxidase assembly%2C mitochondrial respirasome assembly%2C mitochondrial respiratory chain complex III assembly and integral component of mitochondrial inner membrane localization;ebi_biotype=protein_coding
CAGL0J05258g	11882	-0.524692	0.0686884	-7.63873	2.19377e-14	1.8506e-13	protein_coding_gene	ChrJ_C_glabrata_CBS138	507778	508692	+		Ortholog(s) have structural constituent of ribosome activity and mitochondrial large ribosomal subunit localization;ebi_biotype=protein_coding
CAGL0G07689g	15706.5	0.483466	0.063353	7.63131	2.32379e-14	1.95713e-13	protein_coding_gene	ChrG_C_glabrata_CBS138	728414	730950	-		Putative GTPase required for vacuolar protein sorting%2C gene is upregulated in azole-resistant strain;ebi_biotype=protein_coding
CAGL0J09790g	8169.47	-0.37027	0.0485309	-7.62957	2.35534e-14	1.98052e-13	protein_coding_gene	ChrJ_C_glabrata_CBS138	959547	960889	-		Ortholog(s) have guanine nucleotide transmembrane transporter activity and role in cellular iron ion homeostasis%2C guanine nucleotide transport%2C mitochondrial genome maintenance%2C transmembrane transport;ebi_biotype=protein_coding
CAGL0M09229g	2971.48	-0.724484	0.0950322	-7.62356	2.46771e-14	2.0717e-13	protein_coding_gene	ChrM_C_glabrata_CBS138	922233	923224	+		Has domain(s) with predicted membrane localization;ebi_biotype=protein_coding
CAGL0H08239g	5629.69	0.337094	0.044225	7.62226	2.49273e-14	2.08936e-13	protein_coding_gene	ChrH_C_glabrata_CBS138	807987	809486	-		Ortholog(s) have NAD-dependent histone deacetylase activity;ebi_biotype=protein_coding
CAGL0I09372g	1568.74	-0.730916	0.095997	-7.61395	2.65849e-14	2.22119e-13	protein_coding_gene	ChrI_C_glabrata_CBS138	901433	901978	+		Ortholog(s) have structural constituent of ribosome activity and mitochondrial large ribosomal subunit localization;ebi_biotype=protein_coding
CAGL0L09493g	1709.64	0.68768	0.0904919	7.59936	2.976e-14	2.48252e-13	protein_coding_gene	ChrL_C_glabrata_CBS138	1025341	1027734	-		Ortholog(s) have steryl-beta-glucosidase activity%2C role in ergosteryl 3-beta-D-glucoside catabolic process and cytosol localization;ebi_biotype=protein_coding
CAGL0M03949g	1444.73	-0.668833	0.0882448	-7.57929	3.47452e-14	2.89378e-13	protein_coding_gene	ChrM_C_glabrata_CBS138	441807	442649	+		Ortholog(s) have chaperone binding activity%2C role in mitochondrion organization%2C protein folding%2C protein import into mitochondrial matrix%2C protein stabilization%2C response to unfolded protein and mitochondrial matrix localization;ebi_biotype=protein_coding
CAGL0E06644g	7773.3	0.29121	0.0384381	7.57609	3.56126e-14	2.96132e-13	protein_coding_gene	ChrE_C_glabrata_CBS138	665110	668214	+	EPA1	Sub-telomerically encoded adhesin with a role in cell adhesion%2C GPI-anchored cell wall protein%2C N-terminal ligand binding domain binds to ligands containing a terminal galactose residue%2C belongs to adhesin cluster I;ebi_biotype=protein_coding
CAGL0M09317g	3826.21	-0.650418	0.0859203	-7.57001	3.73195e-14	3.09834e-13	protein_coding_gene	ChrM_C_glabrata_CBS138	926244	927407	+	AIM24	Ortholog(s) have role in inner mitochondrial membrane organization and integral component of mitochondrial inner membrane localization;ebi_biotype=protein_coding
CAGL0A00231g	6437.05	0.309413	0.0409244	7.5606	4.01201e-14	3.3256e-13	protein_coding_gene	ChrA_C_glabrata_CBS138	24957	27649	+		Ortholog(s) have protein kinase activity and role in protein phosphorylation;ebi_biotype=protein_coding
CAGL0D05544g	14600.5	-0.233919	0.030958	-7.55602	4.15581e-14	3.43936e-13	protein_coding_gene	ChrD_C_glabrata_CBS138	526763	530804	-		Ortholog(s) have mRNA binding activity;ebi_biotype=protein_coding
CAGL0M05643g	2211.52	-0.510712	0.0676123	-7.55354	4.23583e-14	3.50007e-13	protein_coding_gene	ChrM_C_glabrata_CBS138	603734	604651	+	YFH1	Ortholog(s) have mitochondrion localization;ebi_biotype=protein_coding
CAGL0D02728g	1259.72	1.02157	0.135594	7.53401	4.92048e-14	4.0594e-13	protein_coding_gene	ChrD_C_glabrata_CBS138	286999	288660	-	AIM18	Has domain(s) with predicted intramolecular lyase activity;ebi_biotype=protein_coding
CAGL0J11330g	1745.84	-0.652631	0.0867766	-7.52082	5.44346e-14	4.4838e-13	protein_coding_gene	ChrJ_C_glabrata_CBS138	1102664	1103231	+		Ortholog(s) have structural constituent of ribosome activity and mitochondrial large ribosomal subunit localization;ebi_biotype=protein_coding
CAGL0F02101g	7224.14	0.438007	0.0583007	7.5129	5.783e-14	4.75602e-13	protein_coding_gene	ChrF_C_glabrata_CBS138	205084	211745	+		Ortholog(s) have peptidase activator activity%2C proteasome binding activity and role in proteasome assembly%2C proteasome core complex import into nucleus%2C regulation of proteasomal protein catabolic process;ebi_biotype=protein_coding
CAGL0I08019g	4290.44	0.438625	0.0584764	7.50089	6.33839e-14	5.20462e-13	protein_coding_gene	ChrI_C_glabrata_CBS138	783104	787073	-		Ortholog(s) have fungal-type vacuole membrane localization;ebi_biotype=protein_coding
CAGL0G04521g	4284.17	-0.46303	0.0617848	-7.49424	6.66844e-14	5.46708e-13	protein_coding_gene	ChrG_C_glabrata_CBS138	432177	432860	+	PAM16	Ortholog(s) have protein domain specific binding activity%2C role in protein import into mitochondrial matrix and PAM complex%2C Tim23 associated import motor%2C TIM23 mitochondrial import inner membrane translocase complex localization;ebi_biotype=protein_coding
CAGL0J04224g	7582.38	-0.421134	0.0562554	-7.48611	7.09445e-14	5.80727e-13	protein_coding_gene	ChrJ_C_glabrata_CBS138	395728	397703	+		Ortholog(s) have ATPase activator activity%2C unfolded protein binding activity;ebi_biotype=protein_coding
CAGL0F05093g	926.19	0.8149	0.109028	7.47422	7.76633e-14	6.34734e-13	protein_coding_gene	ChrF_C_glabrata_CBS138	516344	519220	+		Ortholog(s) have role in microtubule-based process;ebi_biotype=protein_coding
CAGL0I04224g	4578.51	-0.419699	0.0561798	-7.47064	7.98054e-14	6.51227e-13	protein_coding_gene	ChrI_C_glabrata_CBS138	369828	372737	-		Ortholog(s) have DNA translocase activity%2C DNA-dependent ATPase activity;ebi_biotype=protein_coding
CAGL0F05533g	1848.71	-0.524724	0.0703194	-7.46201	8.52124e-14	6.94269e-13	protein_coding_gene	ChrF_C_glabrata_CBS138	556957	558648	-		Ortholog(s) have translation regulator activity%2C role in positive regulation of mitochondrial translation and extrinsic component of mitochondrial inner membrane%2C mitochondrial ribosome localization;ebi_biotype=protein_coding
CAGL0L06820g	14434	-0.239419	0.0321937	-7.43683	1.03129e-13	8.37644e-13	protein_coding_gene	ChrL_C_glabrata_CBS138	768877	770625	+		Ortholog(s) have role in cellular response to heat%2C cellular response to salt stress%2C protein phosphorylation%2C regulation of protein catabolic process;ebi_biotype=protein_coding
CAGL0J00363g	840.951	1.17576	0.158152	7.43438	1.05061e-13	8.52017e-13	protein_coding_gene	ChrJ_C_glabrata_CBS138	27528	29202	+		Putative protein of major facilitator superfamily%2C gene is downregulated in azole-resistant strain;ebi_biotype=protein_coding
CAGL0G07623g	39258.9	0.219547	0.0295446	7.43104	1.07751e-13	8.72483e-13	protein_coding_gene	ChrG_C_glabrata_CBS138	722342	724501	-		Ortholog(s) have aminopeptidase activity%2C role in protein catabolic process in the vacuole and extracellular region%2C fungal-type vacuole localization;ebi_biotype=protein_coding
CAGL0I04994g	31041	-0.296565	0.0399254	-7.42798	1.10266e-13	8.91475e-13	protein_coding_gene	ChrI_C_glabrata_CBS138	455804	460209	+	MET6	5-methyltetrahydropteroyltriglutamate homocysteine methyltransferase%2C protein abundance increased in ace2 mutant cells;ebi_biotype=protein_coding
CAGL0D05632g	521.397	-1.08332	0.145883	-7.42596	1.11963e-13	9.03798e-13	protein_coding_gene	ChrD_C_glabrata_CBS138	536855	537022	-		Ortholog(s) have copper chaperone activity%2C role in mitochondrial cytochrome c oxidase assembly%2C protein maturation by copper ion transfer and cytosol%2C mitochondrial intermembrane space localization;ebi_biotype=protein_coding
CAGL0K09482g	5393.59	-0.326169	0.0439358	-7.42376	1.13843e-13	9.17566e-13	protein_coding_gene	ChrK_C_glabrata_CBS138	936286	938677	+	MDM32	Ortholog(s) have role in cellular ion homeostasis%2C mitochondrion inheritance%2C mitochondrion organization and mitochondrial inner membrane localization;ebi_biotype=protein_coding
CAGL0H04565g	4355.93	-0.628759	0.0847797	-7.41638	1.20362e-13	9.68619e-13	protein_coding_gene	ChrH_C_glabrata_CBS138	430822	431776	+		Ortholog(s) have structural constituent of ribosome activity%2C role in mitochondrial translation%2C mitochondrial translational initiation and mitochondrial small ribosomal subunit localization;ebi_biotype=protein_coding
CAGL0J11638g	7924.79	0.353001	0.0476158	7.41353	1.22981e-13	9.88177e-13	protein_coding_gene	ChrJ_C_glabrata_CBS138	1130340	1135221	-		Ortholog(s) have centromeric DNA binding%2C phosphoprotein binding%2C protein kinase activity%2C protein serine/threonine kinase activity%2C protein-containing complex binding activity;ebi_biotype=protein_coding
CAGL0C02013g	6504.88	-0.349094	0.0470916	-7.41309	1.23388e-13	9.89935e-13	protein_coding_gene	ChrC_C_glabrata_CBS138	209632	211453	-		Ortholog of S. cerevisiae : YFR045W%2C C. albicans SC5314 : C1_07820W_A%2C C. dubliniensis CD36 : Cd36_07340%2C C. parapsilosis CDC317 : CPAR2_208340 and C. auris B8441 : B9J08_001600;ebi_biotype=protein_coding
CAGL0G07447g	1709.69	-0.585236	0.0789843	-7.40951	1.26763e-13	1.01546e-12	protein_coding_gene	ChrG_C_glabrata_CBS138	706560	707901	-		Ortholog of S. cerevisiae : MRX4 and Saccharomyces cerevisiae S288C : YPL168W;ebi_biotype=protein_coding
CAGL0K05665g	4107.9	0.439096	0.0593231	7.40177	1.34382e-13	1.07485e-12	protein_coding_gene	ChrK_C_glabrata_CBS138	552215	555415	-		Has domain(s) with predicted catalytic activity%2C pyridoxal phosphate binding activity and role in transsulfuration;ebi_biotype=protein_coding
CAGL0L12936g	18647.8	-0.266778	0.0360594	-7.39829	1.37946e-13	1.10168e-12	protein_coding_gene	ChrL_C_glabrata_CBS138	1382112	1384960	+		Ortholog(s) have role in protein targeting to mitochondrion and integral component of mitochondrial outer membrane%2C mitochondrial outer membrane localization;ebi_biotype=protein_coding
CAGL0J06270g	2332.03	0.592457	0.0801194	7.39467	1.41759e-13	1.13041e-12	protein_coding_gene	ChrJ_C_glabrata_CBS138	597039	599558	-		Ortholog of S. cerevisiae : YDL176W and Saccharomyces cerevisiae S288C : YDL176W;ebi_biotype=protein_coding
CAGL0I04136g	2292.69	-0.480293	0.0651505	-7.37206	1.68017e-13	1.33776e-12	protein_coding_gene	ChrI_C_glabrata_CBS138	364237	365315	+		Has domain(s) with predicted cytochrome-c oxidase activity;ebi_biotype=protein_coding
CAGL0K12034g	18589.7	0.264788	0.0359968	7.35586	1.89701e-13	1.50812e-12	protein_coding_gene	ChrK_C_glabrata_CBS138	1161980	1165562	-	ENA1	Na(+)-ATPase with broad substrate specificity%2C plays a role in sodium detoxification%2C highly upregulated by increased osmotic pressure or sodium concentration;ebi_biotype=protein_coding
CAGL0D02112g	3864.86	-0.432603	0.0588885	-7.34614	2.04017e-13	1.61948e-12	protein_coding_gene	ChrD_C_glabrata_CBS138	215814	218668	-	2023-10-01	Ortholog(s) have metalloendopeptidase activity%2C role in cellular iron ion homeostasis%2C protein processing involved in protein targeting to mitochondrion%2C protein stabilization and mitochondrial matrix localization;ebi_biotype=protein_coding
CAGL0H07887g	16188.8	0.216804	0.0295835	7.32855	2.32653e-13	1.844e-12	protein_coding_gene	ChrH_C_glabrata_CBS138	769776	772366	+		Ortholog(s) have phosphoribosylamine-glycine ligase activity%2C phosphoribosylformylglycinamidine cyclo-ligase activity and role in 'de novo' IMP biosynthetic process%2C purine nucleobase biosynthetic process;ebi_biotype=protein_coding
CAGL0I00286g	9606.95	0.473501	0.0648992	7.29594	2.96588e-13	2.34721e-12	protein_coding_gene	ChrI_C_glabrata_CBS138	20318	22247	-		Has domain(s) with predicted transmembrane transporter activity%2C role in transmembrane transport and integral component of membrane%2C membrane localization;ebi_biotype=protein_coding
CAGL0I00682g	1290.82	-0.677807	0.0931157	-7.27919	3.35824e-13	2.65372e-12	protein_coding_gene	ChrI_C_glabrata_CBS138	50191	51495	+		Ortholog(s) have endopeptidase activity%2C role in protein processing involved in protein targeting to mitochondrion and mitochondrial inner membrane peptidase complex localization;ebi_biotype=protein_coding
CAGL0I08195g	6612.12	0.316857	0.043595	7.2682	3.64321e-13	2.87457e-12	protein_coding_gene	ChrI_C_glabrata_CBS138	797973	799820	+		Ortholog(s) have G protein-coupled glucose receptor activity%2C GTP binding%2C adenylate cyclase activator activity;ebi_biotype=protein_coding
CAGL0I02486g	721009	0.174658	0.0240358	7.26658	3.68715e-13	2.90487e-12	protein_coding_gene	ChrI_C_glabrata_CBS138	220756	223529	+	ENO1	Putative enolase I%2C protein abundance increased in azole resistant strain and in ace2 mutant cells;ebi_biotype=protein_coding
CAGL0C05423g	4433.21	0.411437	0.0566929	7.25728	3.94939e-13	3.10681e-12	protein_coding_gene	ChrC_C_glabrata_CBS138	515844	517566	-		Ortholog(s) have MAP kinase tyrosine phosphatase activity%2C protein tyrosine phosphatase activity;ebi_biotype=protein_coding
CAGL0F08745g	32587.9	1.01162	0.139457	7.25402	4.04582e-13	3.1779e-12	protein_coding_gene	ChrF_C_glabrata_CBS138	865609	866711	-		Ortholog(s) have role in cellular response to desiccation and cytoplasm localization;ebi_biotype=protein_coding
CAGL0G06028g	27630.3	0.428135	0.0590691	7.24804	4.22848e-13	3.31642e-12	protein_coding_gene	ChrG_C_glabrata_CBS138	578599	581190	-	ARO9	Putative aromatic aminotransferase II;ebi_biotype=protein_coding
CAGL0F05995g	3482.75	0.42035	0.0580029	7.24706	4.25904e-13	3.3354e-12	protein_coding_gene	ChrF_C_glabrata_CBS138	598227	600704	-	MSN2	Putative transcription factor similar to S. cerevisiae Msn2p%2C involved in response to oxidative stress;ebi_biotype=protein_coding
CAGL0B02453g	1360.07	1.4756	0.203686	7.24451	4.3401e-13	3.39382e-12	protein_coding_gene	ChrB_C_glabrata_CBS138	233651	235479	-		Ortholog(s) have GTPase activity;ebi_biotype=protein_coding
CAGL0J11748g	13009.7	0.45163	0.0623773	7.2403	4.47697e-13	3.49564e-12	protein_coding_gene	ChrJ_C_glabrata_CBS138	1143427	1145824	-	PLB2	Putative phospholipase B%2C predicted GPI-anchor;ebi_biotype=protein_coding
CAGL0D03432g	23650.3	0.221722	0.0306408	7.23616	4.61556e-13	3.59849e-12	protein_coding_gene	ChrD_C_glabrata_CBS138	352991	354517	-		Ortholog(s) have CDP reductase activity%2C ribonucleoside-diphosphate reductase activity%2C thioredoxin disulfide as acceptor activity and role in CDP metabolic process%2C dCDP biosynthetic process%2C deoxyribonucleotide biosynthetic process;ebi_biotype=protein_coding
CAGL0G02673g	33330.7	-0.299318	0.041416	-7.22711	4.93374e-13	3.83516e-12	protein_coding_gene	ChrG_C_glabrata_CBS138	246302	247567	-	IDH1	Ortholog(s) have isocitrate dehydrogenase (NAD+) activity and role in isocitrate metabolic process%2C tricarboxylic acid cycle;ebi_biotype=protein_coding
CAGL0I10923g	11205.7	-0.313126	0.0433875	-7.21696	5.31611e-13	4.12628e-12	protein_coding_gene	ChrI_C_glabrata_CBS138	1077451	1079311	-		Ortholog(s) have role in protein lipoylation;ebi_biotype=protein_coding
CAGL0K00913g	38460.3	0.212898	0.029507	7.21516	5.38705e-13	4.17516e-12	protein_coding_gene	ChrK_C_glabrata_CBS138	91318	94227	-		Ortholog(s) have formate-tetrahydrofolate ligase activity%2C methenyltetrahydrofolate cyclohydrolase activity%2C methylenetetrahydrofolate dehydrogenase (NADP+) activity%2C single-stranded DNA binding activity;ebi_biotype=protein_coding
CAGL0B01188g	6314.6	-0.347244	0.0482127	-7.20234	5.91879e-13	4.58052e-12	protein_coding_gene	ChrB_C_glabrata_CBS138	105941	108373	-		Ortholog(s) have chromatin binding activity%2C role in cellular response to DNA damage stimulus%2C regulation of gene expression and nucleus localization;ebi_biotype=protein_coding
CAGL0H01045g	2603.56	-0.388029	0.054215	-7.15723	8.23263e-13	6.35244e-12	protein_coding_gene	ChrH_C_glabrata_CBS138	98818	99903	-		Ortholog(s) have mitochondrial inner membrane localization;ebi_biotype=protein_coding
CAGL0K08844g	4627.9	-0.506788	0.0708331	-7.15468	8.38701e-13	6.46206e-12	protein_coding_gene	ChrK_C_glabrata_CBS138	887371	889073	+		Ortholog(s) have role in mitochondrion organization;ebi_biotype=protein_coding
CAGL0G08316g	1888.34	-0.482184	0.0674446	-7.14934	8.71975e-13	6.70858e-12	protein_coding_gene	ChrG_C_glabrata_CBS138	784970	786493	+	ARV1	Lipid transporter involved in sterol trafficking and transport of glycosylphosphatidylinositol and sphingolipid precursors;ebi_biotype=protein_coding
CAGL0H09768g	5594.01	-0.337518	0.0473435	-7.12913	1.01002e-12	7.75926e-12	protein_coding_gene	ChrH_C_glabrata_CBS138	953834	954893	-	FMP52	Ortholog of S. cerevisiae : FMP52%2C C. albicans SC5314 : C1_10280C_A%2C C. dubliniensis CD36 : Cd36_09680%2C C. parapsilosis CDC317 : CPAR2_804800 and C. auris B8441 : B9J08_001853;ebi_biotype=protein_coding
CAGL0D02926g	8088.45	0.546401	0.076905	7.10488	1.20429e-12	9.23816e-12	protein_coding_gene	ChrD_C_glabrata_CBS138	305967	308019	+		Ortholog(s) have histone methyltransferase activity (H3-K4 specific) activity;ebi_biotype=protein_coding
CAGL0K01067g	17022.3	-0.351167	0.0494761	-7.0977	1.2685e-12	9.71651e-12	protein_coding_gene	ChrK_C_glabrata_CBS138	106848	108648	-		Ortholog(s) have mitochondrion targeting sequence binding%2C protein transmembrane transporter activity;ebi_biotype=protein_coding
CAGL0M01694g	6412.58	-0.359254	0.0506994	-7.08595	1.3809e-12	1.0562e-11	protein_coding_gene	ChrM_C_glabrata_CBS138	187818	190777	-		Ortholog(s) have formate-tetrahydrofolate ligase activity%2C methenyltetrahydrofolate cyclohydrolase activity%2C methylenetetrahydrofolate dehydrogenase (NADP+) activity;ebi_biotype=protein_coding
CAGL0K09702g	3795.47	0.47489	0.0670633	7.08122	1.42895e-12	1.09137e-11	protein_coding_gene	ChrK_C_glabrata_CBS138	950241	951496	+		Putative stress-induced alcohol dehydrogenase%2C gene is upregulated in azole-resistant strain%2C protein differentially expressed in azole resistant strain;ebi_biotype=protein_coding
CAGL0K00979g	15674.3	0.195935	0.0277055	7.07208	1.52629e-12	1.16233e-11	protein_coding_gene	ChrK_C_glabrata_CBS138	98083	100467	-		Ortholog(s) have role in protein O-linked glycosylation%2C protein O-linked mannosylation;ebi_biotype=protein_coding
CAGL0F00209g	98.8318	1.94444	0.275427	7.05973	1.6683e-12	1.26864e-11	protein_coding_gene	ChrF_C_glabrata_CBS138	21347	24339	-		Has domain(s) with predicted transmembrane transporter activity%2C role in transmembrane transport and integral component of membrane localization;ebi_biotype=protein_coding
CAGL0G08085g	4249.34	-0.464375	0.0658834	-7.04844	1.80936e-12	1.37391e-11	protein_coding_gene	ChrG_C_glabrata_CBS138	763141	768203	+		Ortholog(s) have aminophospholipid flippase activity%2C phosphatidylserine flippase activity;ebi_biotype=protein_coding
CAGL0J10076g	4178.13	0.438817	0.0623509	7.03787	1.95203e-12	1.4801e-11	protein_coding_gene	ChrJ_C_glabrata_CBS138	987999	989214	-		Ortholog of S. cerevisiae : YNL058C and Saccharomyces cerevisiae S288C : YNL058C;ebi_biotype=protein_coding
CAGL0D02904g	3959.39	0.408999	0.0581779	7.03014	2.06326e-12	1.56218e-11	protein_coding_gene	ChrD_C_glabrata_CBS138	302922	305777	-		Ortholog(s) have DNA-binding transcription factor activity%2C sequence-specific DNA binding activity and role in purine nucleobase catabolic process%2C regulation of gene expression%2C regulation of transcription%2C DNA-templated;ebi_biotype=protein_coding
CAGL0D01298g	130301	-0.287475	0.0408941	-7.02974	2.06916e-12	1.56439e-11	protein_coding_gene	ChrD_C_glabrata_CBS138	144997	147554	+	TKL1	Putative transketolase;ebi_biotype=protein_coding
CAGL0M04103g	1467.96	0.607093	0.0864029	7.02631	2.12064e-12	1.601e-11	protein_coding_gene	ChrM_C_glabrata_CBS138	452640	454586	+	HXT14	Ortholog(s) have galactose transmembrane transporter activity and role in hexose transmembrane transport;ebi_biotype=protein_coding
CAGL0D04422g	4312.1	0.397604	0.0566219	7.0221	2.18561e-12	1.64769e-11	protein_coding_gene	ChrD_C_glabrata_CBS138	433965	435399	+		Ortholog(s) have fluoride transmembrane transporter activity and role in cellular detoxification of fluoride%2C fluoride export across plasma membrane;ebi_biotype=protein_coding
CAGL0H05797g	2914.91	-0.469063	0.0668183	-7.01998	2.21905e-12	1.67049e-11	protein_coding_gene	ChrH_C_glabrata_CBS138	573046	573596	+		Ortholog(s) have role in protein import into mitochondrial matrix%2C protein insertion into mitochondrial inner membrane and TIM23 mitochondrial import inner membrane translocase complex localization;ebi_biotype=protein_coding
CAGL0E05654g	7819.15	0.329105	0.0469617	7.00795	2.41834e-12	1.81791e-11	protein_coding_gene	ChrE_C_glabrata_CBS138	560253	564083	+		Ortholog(s) have phosphatidylglycerol phospholipase C activity%2C role in glycerophospholipid catabolic process%2C phosphatidylglycerol catabolic process and lipid droplet%2C mitochondrion localization;ebi_biotype=protein_coding
CAGL0M07051g	4077.92	-0.391495	0.0560045	-6.99042	2.74057e-12	2.05719e-11	protein_coding_gene	ChrM_C_glabrata_CBS138	716708	719807	-	DSS1	Exoribonuclease%2C along with helicase Suv3p forms the mtEXO mitochondrial RNA degradosome;ebi_biotype=protein_coding
CAGL0D05236g	835.168	0.84276	0.120765	6.97849	2.98362e-12	2.23643e-11	protein_coding_gene	ChrD_C_glabrata_CBS138	498552	500689	+	RRT5	Has domain(s) with predicted nucleic acid binding%2C nucleotide binding activity;ebi_biotype=protein_coding
CAGL0L13244g	9783.3	0.262334	0.0376008	6.97681	3.01961e-12	2.26019e-11	protein_coding_gene	ChrL_C_glabrata_CBS138	1415162	1416949	+		Ortholog(s) have carbohydrate binding activity%2C role in endoplasmic reticulum to Golgi vesicle-mediated transport and COPII-coated ER to Golgi transport vesicle%2C Golgi membrane localization;ebi_biotype=protein_coding
CAGL0J04554g	5681.18	0.345557	0.0495324	6.97638	3.02875e-12	2.2638e-11	protein_coding_gene	ChrJ_C_glabrata_CBS138	433626	435318	-		Has domain(s) with predicted catalytic activity%2C pyridoxal phosphate binding%2C transaminase activity and role in biosynthetic process%2C cellular amino acid metabolic process;ebi_biotype=protein_coding
CAGL0L06138g	14998.4	-0.307446	0.0440716	-6.97605	3.03593e-12	2.26593e-11	protein_coding_gene	ChrL_C_glabrata_CBS138	697297	699714	+	TPN1	Ortholog(s) have vitamin transmembrane transporter activity%2C role in vitamin transport and plasma membrane localization;ebi_biotype=protein_coding
CAGL0L04664g	5114.5	-0.327309	0.0470987	-6.94943	3.66763e-12	2.73353e-11	protein_coding_gene	ChrL_C_glabrata_CBS138	536404	538746	+	HEM15	Ortholog(s) have 2 iron%2C 2 sulfur cluster binding%2C ferrochelatase activity%2C role in heme biosynthetic process and mitochondrial inner membrane localization;ebi_biotype=protein_coding
CAGL0F02519g	4206.87	0.355128	0.0511087	6.94848	3.69245e-12	2.74813e-11	protein_coding_gene	ChrF_C_glabrata_CBS138	244847	247721	+		Has domain(s) with predicted DNA binding%2C DNA-binding transcription factor activity%2C RNA polymerase II-specific%2C zinc ion binding activity and role in regulation of transcription%2C DNA-templated%2C transcription%2C DNA-templated;ebi_biotype=protein_coding
CAGL0E06314g	3414.53	-0.362639	0.0521973	-6.94747	3.71902e-12	2.76398e-11	protein_coding_gene	ChrE_C_glabrata_CBS138	634628	636956	-		Ortholog(s) have structural constituent of ribosome activity and mitochondrial small ribosomal subunit localization;ebi_biotype=protein_coding
CAGL0K01507g	4948.38	0.319958	0.0460667	6.94554	3.77012e-12	2.79799e-11	protein_coding_gene	ChrK_C_glabrata_CBS138	131358	134683	-		Ortholog(s) have G protein-coupled receptor activity%2C glucose binding activity;ebi_biotype=protein_coding
CAGL0L00979g	8826.18	-0.282328	0.0408122	-6.91773	4.58938e-12	3.4012e-11	protein_coding_gene	ChrL_C_glabrata_CBS138	113974	116043	+		Ortholog(s) have role in endoplasmic reticulum to Golgi vesicle-mediated transport;ebi_biotype=protein_coding
CAGL0F07172g	6465.86	-0.260164	0.0376121	-6.91703	4.61204e-12	3.41317e-11	protein_coding_gene	ChrF_C_glabrata_CBS138	700882	705196	+		Ortholog(s) have role in ubiquinone biosynthetic process%2C ubiquinone biosynthetic process via 3%2C4-dihydroxy-5-polyprenylbenzoate and mitochondrion localization;ebi_biotype=protein_coding
CAGL0B04939g	4717.98	0.3983	0.0577723	6.8943	5.41311e-12	4.00037e-11	protein_coding_gene	ChrB_C_glabrata_CBS138	479332	482690	-		Ortholog of S. cerevisiae : YLR173W and Saccharomyces cerevisiae S288C : YLR173W;ebi_biotype=protein_coding
CAGL0I06072g	6156.61	-0.320213	0.0464809	-6.88912	5.6138e-12	4.14284e-11	protein_coding_gene	ChrI_C_glabrata_CBS138	577203	580228	+		Ortholog(s) have cargo adaptor activity and role in intracellular protein transport%2C protein retention in Golgi apparatus%2C retrograde transport%2C endosome to Golgi;ebi_biotype=protein_coding
CAGL0L09999g	2775.13	0.56864	0.0826612	6.87916	6.02057e-12	4.43057e-11	protein_coding_gene	ChrL_C_glabrata_CBS138	1074193	1076009	+		Ortholog of S. cerevisiae : IRC23 and Saccharomyces cerevisiae S288C : YOR044W;ebi_biotype=protein_coding
CAGL0H06435g	1401.71	-0.674597	0.0981851	-6.87066	6.39044e-12	4.69617e-11	protein_coding_gene	ChrH_C_glabrata_CBS138	632946	633516	-		Ortholog of S. cerevisiae : ECM19 and Saccharomyces cerevisiae S288C : YLR390W;ebi_biotype=protein_coding
CAGL0E06072g	3058.76	0.569786	0.0831829	6.84979	7.39596e-12	5.42749e-11	protein_coding_gene	ChrE_C_glabrata_CBS138	601644	602773	-		Ortholog of S. cerevisiae : YMR181C and Saccharomyces cerevisiae S288C : YMR181C;ebi_biotype=protein_coding
CAGL0M02189g	4124.21	0.391431	0.0571705	6.84673	7.55586e-12	5.5371e-11	protein_coding_gene	ChrM_C_glabrata_CBS138	259954	263367	-		Ortholog(s) have ATP-dependent microtubule motor activity%2C plus-end-directed%2C ATPase activity%2C microtubule binding activity;ebi_biotype=protein_coding
CAGL0I01298g	11368.4	-0.317597	0.0465363	-6.82472	8.8097e-12	6.44693e-11	protein_coding_gene	ChrI_C_glabrata_CBS138	105917	107725	+		Ortholog(s) have aminopeptidase activity%2C metalloaminopeptidase activity%2C role in chaperone-mediated protein folding%2C proteolysis and extracellular region%2C fungal-type vacuole lumen localization;ebi_biotype=protein_coding
CAGL0J05247g	2356.57	-0.566865	0.0830976	-6.82167	8.99852e-12	6.57593e-11	protein_coding_gene	ChrJ_C_glabrata_CBS138	507199	507628	-		Protein of unknown function;ebi_biotype=protein_coding
CAGL0H07579g	34809.7	-0.324234	0.0475455	-6.81946	9.13849e-12	6.66894e-11	protein_coding_gene	ChrH_C_glabrata_CBS138	739926	742539	+	HXK2	Putative hexokinase B;ebi_biotype=protein_coding
CAGL0E01331g	12201.8	0.365004	0.0536171	6.8076	9.92377e-12	7.22192e-11	protein_coding_gene	ChrE_C_glabrata_CBS138	123980	127392	+	SWI5	Transcription factor%2C mutants display increased fungal burdens in mouse lungs and brain;ebi_biotype=protein_coding
CAGL0I05934g	5921.4	0.468438	0.0688446	6.80427	1.0156e-11	7.38066e-11	protein_coding_gene	ChrI_C_glabrata_CBS138	564273	564833	-		Ortholog(s) have ubiquitin-protein transferase regulator activity and role in cellular response to water deprivation%2C stress-induced homeostatically regulated protein degradation pathway;ebi_biotype=protein_coding
CAGL0E05566g	11357.6	0.311132	0.045741	6.80204	1.03148e-11	7.48569e-11	protein_coding_gene	ChrE_C_glabrata_CBS138	547514	549133	-		Ortholog(s) have DNA-binding transcription factor activity and role in positive regulation of glycolytic process%2C transcription elongation from RNA polymerase II promoter;ebi_biotype=protein_coding
CAGL0H04653g	71566.9	0.188222	0.0276771	6.80062	1.0417e-11	7.54942e-11	protein_coding_gene	ChrH_C_glabrata_CBS138	445166	448110	+	ERG6	C24 sterol methyltransferase%2C mutation confers resistance to amphotericin B and nystatin and increased sensitivity to azoles;ebi_biotype=protein_coding
CAGL0I09812g	4693.73	-0.352262	0.0518047	-6.7998	1.04762e-11	7.58186e-11	protein_coding_gene	ChrI_C_glabrata_CBS138	937145	938143	-		Ortholog(s) have diacylglycerol kinase activity and role in phosphatidic acid biosynthetic process%2C regulation of isopentenyl diphosphate biosynthetic process%2C mevalonate pathway;ebi_biotype=protein_coding
CAGL0J04884g	1291.48	0.588681	0.086708	6.78923	1.12735e-11	8.14768e-11	protein_coding_gene	ChrJ_C_glabrata_CBS138	465418	466630	+		Ortholog(s) have role in sporulation resulting in formation of a cellular spore%2C ubiquitin-dependent protein catabolic process and nucleus localization;ebi_biotype=protein_coding
CAGL0D04972g	5700.73	-0.327933	0.0483359	-6.78446	1.16519e-11	8.40956e-11	protein_coding_gene	ChrD_C_glabrata_CBS138	480662	482272	+		Ortholog(s) have 1-acylglycerophosphocholine O-acyltransferase activity;ebi_biotype=protein_coding
CAGL0K05863g	6774.43	0.312726	0.0461717	6.77312	1.26038e-11	9.08407e-11	protein_coding_gene	ChrK_C_glabrata_CBS138	577219	579490	-		Ortholog(s) have superoxide-generating NAD(P)H oxidase activity%2C role in apoptotic process%2C regulation of actin cytoskeleton organization and perinuclear endoplasmic reticulum localization;ebi_biotype=protein_coding
CAGL0J05852g	3700.54	0.531875	0.0785593	6.77036	1.28463e-11	9.24616e-11	protein_coding_gene	ChrJ_C_glabrata_CBS138	556527	557558	-		Ortholog(s) have role in secondary metabolite biosynthetic process;ebi_biotype=protein_coding
CAGL0F09185g	718.646	0.981735	0.145058	6.76789	1.30678e-11	9.39268e-11	protein_coding_gene	ChrF_C_glabrata_CBS138	905543	906524	-		Ortholog(s) have 5-formyltetrahydrofolate cyclo-ligase activity and role in folic acid-containing compound biosynthetic process;ebi_biotype=protein_coding
CAGL0L01573g	2069.18	0.499938	0.073961	6.75948	1.38491e-11	9.94067e-11	protein_coding_gene	ChrL_C_glabrata_CBS138	176315	177280	+		Ortholog of S. cerevisiae : YML053C and Saccharomyces cerevisiae S288C : YML053C;ebi_biotype=protein_coding
CAGL0M02123g	6739.11	0.359263	0.0532414	6.74782	1.50079e-11	1.07577e-10	protein_coding_gene	ChrM_C_glabrata_CBS138	255118	257630	-	AIM44	Ortholog(s) have role in cellular protein localization%2C maintenance of protein location and positive regulation of mitotic actomyosin contractile ring contraction%2C more;ebi_biotype=protein_coding
CAGL0G09449g	59450.4	0.208139	0.0308926	6.73751	1.61126e-11	1.15338e-10	protein_coding_gene	ChrG_C_glabrata_CBS138	898580	900124	+	CRH1	Putative glycoside hydrolase%2C predicted GPI-anchor;ebi_biotype=protein_coding
CAGL0M03069g	3487.17	-0.424949	0.0630866	-6.73596	1.62851e-11	1.16414e-10	protein_coding_gene	ChrM_C_glabrata_CBS138	347253	349472	-	AEP2	Ortholog(s) have role in mitochondrial translational initiation and mitochondrion localization;ebi_biotype=protein_coding
CAGL0G01881g	6684.58	-0.58035	0.0862528	-6.72848	1.71443e-11	1.22389e-10	protein_coding_gene	ChrG_C_glabrata_CBS138	168769	170503	-		Ortholog(s) have structural constituent of ribosome activity and role in cellular respiration%2C regulation of mitochondrial DNA metabolic process%2C response to oxidative stress;ebi_biotype=protein_coding
CAGL0D02706g	10024.1	0.351468	0.0522954	6.72082	1.8071e-11	1.28829e-10	protein_coding_gene	ChrD_C_glabrata_CBS138	284718	288369	+	RIX1	Ortholog(s) have chromatin binding activity;ebi_biotype=protein_coding
CAGL0I07139g	13024	-1.28646	0.191751	-6.70902	1.95939e-11	1.39497e-10	protein_coding_gene	ChrI_C_glabrata_CBS138	684493	686270	-		Ortholog(s) have succinate-CoA ligase (ADP-forming) activity%2C role in succinyl-CoA metabolic process and mitochondrial nucleoid%2C mitochondrion localization;ebi_biotype=protein_coding
CAGL0G09273g	6054.57	-0.369743	0.0551666	-6.7023	2.05165e-11	1.45867e-10	protein_coding_gene	ChrG_C_glabrata_CBS138	882460	887234	+		Putative transporter involved in nitrosoguanidine resistance%2C gene is downregulated in azole-resistant strain;ebi_biotype=protein_coding
CAGL0J06974g	6557.46	-0.333552	0.0498355	-6.69305	2.18566e-11	1.55185e-10	protein_coding_gene	ChrJ_C_glabrata_CBS138	667526	670310	+		Ortholog(s) have histone deacetylase activity and role in histone deacetylation%2C positive regulation of transcription by RNA polymerase II%2C regulation of transcription involved in G1/S transition of mitotic cell cycle;ebi_biotype=protein_coding
CAGL0C03267g	12274.4	-0.234958	0.0351637	-6.68185	2.35943e-11	1.67296e-10	protein_coding_gene	ChrC_C_glabrata_CBS138	322762	327028	-	FPS1	Glycerol transporter%2C involved in flucytosine resistance%2C double fps1/fps2 mutant accumulates glycerol%2C has constitutive cell wall stress%2C is hypersensitive to caspofungin in vitro and in vivo;ebi_biotype=protein_coding
CAGL0C02673g	7065.31	-0.31554	0.0472344	-6.68031	2.38443e-11	1.68841e-10	protein_coding_gene	ChrC_C_glabrata_CBS138	270668	273798	+	ART10	Ortholog of S. cerevisiae : ART10%2C C. albicans SC5314 : C7_02630W_A%2C C. dubliniensis CD36 : Cd36_72320%2C C. parapsilosis CDC317 : CPAR2_703080 and C. auris B8441 : B9J08_001032;ebi_biotype=protein_coding
CAGL0K09592g	12048.6	-0.419488	0.062811	-6.67858	2.41266e-11	1.7061e-10	protein_coding_gene	ChrK_C_glabrata_CBS138	943787	945285	-		Ortholog(s) have protein transmembrane transporter activity and role in protein import into mitochondrial matrix%2C protein insertion into mitochondrial outer membrane;ebi_biotype=protein_coding
CAGL0F06567g	4151.64	-0.406031	0.0608377	-6.674	2.48925e-11	1.75789e-10	protein_coding_gene	ChrF_C_glabrata_CBS138	646495	648012	+	AEP1	Ortholog(s) have translation regulator activity and role in regulation of translation;ebi_biotype=protein_coding
CAGL0L09581g	4407.5	-0.402722	0.0603635	-6.67162	2.53e-11	1.78426e-10	protein_coding_gene	ChrL_C_glabrata_CBS138	1030682	1031448	+	DUT1	Has domain(s) with predicted dUTP diphosphatase activity%2C hydrolase activity%2C magnesium ion binding activity and role in dUMP biosynthetic process%2C dUTP catabolic process%2C dUTP metabolic process;ebi_biotype=protein_coding
CAGL0A01804g	7248.9	0.338734	0.0508219	6.66511	2.64466e-11	1.86262e-10	protein_coding_gene	ChrA_C_glabrata_CBS138	180148	181897	-	HXT1	Ortholog(s) have fructose transmembrane transporter activity%2C pentose transmembrane transporter activity%2C role in glucose transmembrane transport%2C mannose transmembrane transport and plasma membrane localization;ebi_biotype=protein_coding
CAGL0C00363g	11778	0.518178	0.0777515	6.66454	2.65503e-11	1.86742e-10	protein_coding_gene	ChrC_C_glabrata_CBS138	35066	36848	-	KRE9	Protein involved in cell wall beta-1%2C6-glucan synthesis;ebi_biotype=protein_coding
CAGL0H03795g	2521.25	-0.603903	0.0906202	-6.66411	2.66279e-11	1.87037e-10	protein_coding_gene	ChrH_C_glabrata_CBS138	356238	358170	+	LEU2	3-isopropylmalate dehydrogenase;ebi_biotype=protein_coding
CAGL0C03487g	3315.7	0.494662	0.0742708	6.66024	2.73372e-11	1.91763e-10	protein_coding_gene	ChrC_C_glabrata_CBS138	348982	350585	-		Ortholog(s) have role in phospholipid translocation and trans-Golgi network localization;ebi_biotype=protein_coding
CAGL0M09647g	3545.95	0.536018	0.0805442	6.65496	2.83385e-11	1.98521e-10	protein_coding_gene	ChrM_C_glabrata_CBS138	957350	958915	-		Has domain(s) with predicted transmembrane transporter activity%2C role in transmembrane transport and integral component of membrane localization;ebi_biotype=protein_coding
CAGL0K12760g	3319.98	0.497197	0.0747857	6.64829	2.96521e-11	2.07446e-10	protein_coding_gene	ChrK_C_glabrata_CBS138	1265711	1268125	+		Ortholog(s) have mitochondria-associated endoplasmic reticulum membrane%2C nucleus-vacuole junction localization;ebi_biotype=protein_coding
CAGL0K09570g	15250.2	-0.409416	0.0618102	-6.62376	3.5018e-11	2.4466e-10	protein_coding_gene	ChrK_C_glabrata_CBS138	942375	945061	+		Ortholog(s) have diacylglycerol cholinephosphotransferase activity%2C role in CDP-choline pathway and Golgi apparatus%2C mitochondrial outer membrane localization;ebi_biotype=protein_coding
CAGL0H00110g	1218.27	0.616567	0.0932021	6.61538	3.70599e-11	2.58241e-10	protein_coding_gene	ChrH_C_glabrata_CBS138	2611	3711	-		Adhesin-like protein with internal repeats%2C predicted GPI-anchor%2C likely a C-terminal fragment of a single ORF with CAGL0H00132g%2C belongs to adhesin cluster V;ebi_biotype=protein_coding
CAGL0I00704g	13951.1	0.198075	0.0299416	6.61538	3.70604e-11	2.58241e-10	protein_coding_gene	ChrI_C_glabrata_CBS138	51061	52117	-		Ortholog(s) have role in protein N-linked glycosylation and oligosaccharyltransferase complex localization;ebi_biotype=protein_coding
CAGL0G05830g	35666	-0.234406	0.0356063	-6.58329	4.60161e-11	3.20221e-10	protein_coding_gene	ChrG_C_glabrata_CBS138	561736	565233	-		Ortholog(s) have DNA binding activity;ebi_biotype=protein_coding
CAGL0J01661g	1011.74	-0.775703	0.117909	-6.57885	4.74089e-11	3.29476e-10	protein_coding_gene	ChrJ_C_glabrata_CBS138	154246	155802	+		Has domain(s) with predicted role in transmembrane transport;ebi_biotype=protein_coding
CAGL0L09229g	7687.08	-0.33961	0.0516261	-6.57826	4.75976e-11	3.3035e-10	protein_coding_gene	ChrL_C_glabrata_CBS138	1001944	1003308	-		Ortholog(s) have mitochondrion localization;ebi_biotype=protein_coding
CAGL0L09108g	3613.05	-0.409802	0.0624082	-6.56647	5.15205e-11	3.57104e-10	protein_coding_gene	ChrL_C_glabrata_CBS138	990173	992043	+		Ortholog(s) have role in propionate metabolic process;ebi_biotype=protein_coding
CAGL0K02167g	4906.81	0.372856	0.0568964	6.55324	5.63027e-11	3.89737e-10	protein_coding_gene	ChrK_C_glabrata_CBS138	192268	195887	-		Ortholog(s) have protein serine/threonine kinase activity;ebi_biotype=protein_coding
CAGL0A01001g	1167.25	-0.666312	0.101852	-6.54197	6.07122e-11	4.19706e-10	protein_coding_gene	ChrA_C_glabrata_CBS138	101597	102702	+		Ortholog of S. cerevisiae : YLR326W%2C C. albicans SC5314 : C2_00270C_A%2C C. dubliniensis CD36 : Cd36_15250%2C C. parapsilosis CDC317 : CPAR2_213510 and C. auris B8441 : B9J08_002871;ebi_biotype=protein_coding
CAGL0M12430g	44781.6	0.248355	0.0379749	6.53997	6.15297e-11	4.24798e-10	protein_coding_gene	ChrM_C_glabrata_CBS138	1239081	1241432	-	RHR2	Putative DL-glycerol phosphatase;ebi_biotype=protein_coding
CAGL0J04840g	1582.75	-0.626395	0.0959205	-6.53035	6.56147e-11	4.52405e-10	protein_coding_gene	ChrJ_C_glabrata_CBS138	460364	462035	-		Ortholog(s) have role in protein lipoylation and mitochondrion localization;ebi_biotype=protein_coding
CAGL0G08404g	2034.66	-0.560911	0.0860201	-6.5207	6.99818e-11	4.81883e-10	protein_coding_gene	ChrG_C_glabrata_CBS138	794321	795393	+		Ortholog(s) have ligase activity and role in protein lipoylation;ebi_biotype=protein_coding
CAGL0H08261g	3696.63	0.735473	0.112865	6.51639	7.20208e-11	4.95273e-10	protein_coding_gene	ChrH_C_glabrata_CBS138	810105	812549	+		Ortholog(s) have role in autophagy of mitochondrion;ebi_biotype=protein_coding
CAGL0K07392g	13337.7	0.195663	0.0301602	6.48746	8.7297e-11	5.99538e-10	protein_coding_gene	ChrK_C_glabrata_CBS138	729190	732702	+		Ortholog(s) have zinc ion transmembrane transporter activity%2C role in cellular zinc ion homeostasis and fungal-type vacuole localization;ebi_biotype=protein_coding
CAGL0F02387g	20011.7	0.269898	0.0417487	6.46482	1.01418e-10	6.95606e-10	protein_coding_gene	ChrF_C_glabrata_CBS138	228626	232231	-	PHO87	Ortholog(s) have inorganic phosphate transmembrane transporter activity%2C role in phosphate ion transport%2C polyphosphate metabolic process%2C regulation of phosphate transmembrane transport and plasma membrane localization;ebi_biotype=protein_coding
CAGL0F00627g	11468.9	-0.243972	0.0378064	-6.45319	1.09518e-10	7.50184e-10	protein_coding_gene	ChrF_C_glabrata_CBS138	65223	70365	-		Ortholog(s) have RNA binding activity%2C role in cellular copper ion homeostasis%2C regulation of translation and cytoplasmic stress granule%2C polysome localization;ebi_biotype=protein_coding
CAGL0K05753g	21633	-0.21594	0.0334723	-6.45131	1.10889e-10	7.58582e-10	protein_coding_gene	ChrK_C_glabrata_CBS138	565000	567702	+		Ortholog(s) have L-proline transmembrane transporter activity%2C amino acid transmembrane transporter activity and role in amino acid transport%2C transmembrane transport;ebi_biotype=protein_coding
CAGL0M05995g	12513.1	0.273063	0.042444	6.43347	1.24721e-10	8.52095e-10	protein_coding_gene	ChrM_C_glabrata_CBS138	629353	630535	+		Ortholog(s) have lipid droplet localization;ebi_biotype=protein_coding
CAGL0L01397g	12618.4	0.232924	0.0363586	6.4063	1.49097e-10	1.01731e-09	protein_coding_gene	ChrL_C_glabrata_CBS138	154527	157703	+		Ortholog(s) have ATPase activity%2C DNA replication origin binding%2C MCM complex binding%2C chromatin binding%2C single-stranded DNA helicase activity;ebi_biotype=protein_coding
CAGL0E03674g	3874.42	0.439284	0.0685822	6.40522	1.50156e-10	1.02321e-09	protein_coding_gene	ChrE_C_glabrata_CBS138	343311	345158	-	TPO1_2	Putative drug:H+ antiporter%2C involved in efflux of clotrimazole%2C required for resistance to clotrimazole and other drugs%2C involved in virulence and biofilm formation;ebi_biotype=protein_coding
CAGL0K03267g	8681.9	-0.308225	0.0481522	-6.40107	1.5429e-10	1.05001e-09	protein_coding_gene	ChrK_C_glabrata_CBS138	299827	301520	+	OPI1	Putative transcriptional regulator with a role in de novo inositol biosynthesis%2C essential gene;ebi_biotype=protein_coding
CAGL0I00110g	379.172	1.56764	0.245072	6.39667	1.58805e-10	1.07934e-09	pseudogene	ChrI_C_glabrata_CBS138	2407	8324	-		Putative adhesin-like with multiple tandem repeats%2C ORF appears artificially broken into fragments due to sequencing errors%2C belongs to adhesin cluster III%2C predicted GPI-anchor;ebi_biotype=pseudogene
CAGL0B02079g	135.133	1.81579	0.284158	6.39008	1.65799e-10	1.12541e-09	protein_coding_gene	ChrB_C_glabrata_CBS138	191655	193737	-		Ortholog(s) have azole transmembrane transporter activity%2C role in asperfuranone biosynthetic process%2C azole transmembrane transport and plasma membrane localization;ebi_biotype=protein_coding
CAGL0H00891g	11653.9	0.205005	0.0320905	6.38833	1.67706e-10	1.13689e-09	protein_coding_gene	ChrH_C_glabrata_CBS138	85858	90417	-		Ortholog(s) have actin filament binding%2C calmodulin binding%2C myosin II heavy chain binding%2C myosin II light chain binding%2C myosin light chain binding activity;ebi_biotype=protein_coding
CAGL0M06215g	4156.61	-0.368294	0.0577555	-6.37678	1.80854e-10	1.22444e-09	protein_coding_gene	ChrM_C_glabrata_CBS138	644973	646302	+		Ortholog(s) have 3-methyl-2-oxobutanoate hydroxymethyltransferase activity%2C role in pantothenate biosynthetic process and mitochondrion localization;ebi_biotype=protein_coding
CAGL0M12210g	5344.94	-0.361099	0.0567414	-6.36394	1.96649e-10	1.32966e-09	protein_coding_gene	ChrM_C_glabrata_CBS138	1219920	1222562	-		Ortholog(s) have role in [4Fe-4S] cluster assembly%2C protein maturation by [4Fe-4S] cluster transfer and mitochondrial matrix localization;ebi_biotype=protein_coding
CAGL0K09548g	1048.2	-0.583352	0.0917422	-6.3586	2.03604e-10	1.37492e-09	protein_coding_gene	ChrK_C_glabrata_CBS138	940664	942910	-	SMP3	Ortholog(s) have alpha-1%2C2-mannosyltransferase activity and role in GPI anchor biosynthetic process%2C plasmid maintenance;ebi_biotype=protein_coding
CAGL0M03795g	19157.7	0.180717	0.0284225	6.35822	2.04101e-10	1.3765e-09	protein_coding_gene	ChrM_C_glabrata_CBS138	428248	430947	-		Has domain(s) with predicted nucleic acid binding%2C nucleotide binding activity;ebi_biotype=protein_coding
CAGL0I09350g	9454.26	-0.23322	0.0367468	-6.34666	2.20039e-10	1.48209e-09	protein_coding_gene	ChrI_C_glabrata_CBS138	899763	901281	+		Ortholog(s) have role in budding cell bud growth%2C mitotic cell cycle%2C nucleocytoplasmic transport%2C ribosomal large subunit biogenesis and cytoplasm%2C preribosome%2C large subunit precursor localization;ebi_biotype=protein_coding
CAGL0K04345g	15571.7	-0.207694	0.0327342	-6.34487	2.22619e-10	1.49754e-09	protein_coding_gene	ChrK_C_glabrata_CBS138	408221	411860	+		Ortholog(s) have translation initiation factor activity%2C role in translational initiation and cytosolic ribosome%2C cytosolic small ribosomal subunit localization;ebi_biotype=protein_coding
CAGL0C04257g	6164.91	-0.364075	0.0575308	-6.32834	2.47811e-10	1.66487e-09	protein_coding_gene	ChrC_C_glabrata_CBS138	413906	416144	-		Ortholog(s) have di-trans%2Cpoly-cis-decaprenylcistransferase activity%2C trans-hexaprenyltranstransferase activity and role in farnesyl diphosphate biosynthetic process%2C mevalonate pathway%2C ubiquinone biosynthetic process;ebi_biotype=protein_coding
CAGL0G05313g	9875.93	-0.244851	0.0387506	-6.31864	2.63877e-10	1.77054e-09	protein_coding_gene	ChrG_C_glabrata_CBS138	496861	499146	-		Ortholog(s) have transferase activity%2C transferring phosphorus-containing groups activity and role in mannosyl diphosphorylinositol ceramide metabolic process%2C sphingolipid biosynthetic process;ebi_biotype=protein_coding
CAGL0E00187g	1912.86	0.409371	0.064939	6.30393	2.9019e-10	1.94461e-09	protein_coding_gene	ChrE_C_glabrata_CBS138	12511	13227	-		Putative adhesin-like protein%2C belongs to adhesin cluster IV;ebi_biotype=protein_coding
CAGL0F07337g	3194.23	0.352651	0.0561024	6.28584	3.26079e-10	2.18232e-09	protein_coding_gene	ChrF_C_glabrata_CBS138	714713	716764	-		Ortholog(s) have anaphase-promoting complex binding%2C ubiquitin ligase activator activity;ebi_biotype=protein_coding
CAGL0M11748g	7900.26	-0.285705	0.0454693	-6.28346	3.31114e-10	2.21319e-09	protein_coding_gene	ChrM_C_glabrata_CBS138	1167888	1170514	+	HOG1	Ortholog(s) have MAP kinase activity%2C calmodulin binding%2C chromatin binding activity;ebi_biotype=protein_coding
CAGL0F06325g	9070.66	-0.249256	0.0397095	-6.277	3.45173e-10	2.30423e-09	protein_coding_gene	ChrF_C_glabrata_CBS138	621594	624453	-		Ortholog(s) have Sin3-type complex localization;ebi_biotype=protein_coding
CAGL0L13156g	5460.63	-0.266231	0.0424338	-6.27402	3.51833e-10	2.3457e-09	protein_coding_gene	ChrL_C_glabrata_CBS138	1408516	1410359	-	RFU1	Ortholog(s) have enzyme inhibitor activity%2C role in ubiquitin recycling and endosome localization;ebi_biotype=protein_coding
CAGL0K01705g	1716.83	0.555626	0.0885781	6.27272	3.54795e-10	2.36245e-09	protein_coding_gene	ChrK_C_glabrata_CBS138	151867	153084	+		Ortholog(s) have cytoplasm localization;ebi_biotype=protein_coding
CAGL0E04070g	7199.28	0.210991	0.0336718	6.2661	3.70195e-10	2.46187e-09	protein_coding_gene	ChrE_C_glabrata_CBS138	389404	391498	-		Ortholog(s) have protein-lysine N-methyltransferase activity and role in peptidyl-lysine monomethylation;ebi_biotype=protein_coding
CAGL0L13024g	4119.4	-0.397524	0.0635232	-6.25794	3.90087e-10	2.59087e-09	protein_coding_gene	ChrL_C_glabrata_CBS138	1393363	1394266	+		Ortholog(s) have role in RNA metabolic process and cytoplasmic stress granule localization;ebi_biotype=protein_coding
CAGL0J05830g	6143.4	0.524534	0.0838556	6.25521	3.96987e-10	2.63336e-09	protein_coding_gene	ChrJ_C_glabrata_CBS138	553866	556120	-		Ortholog of S. cerevisiae : YNL144C and Saccharomyces cerevisiae S288C : YNL144C;ebi_biotype=protein_coding
CAGL0J10582g	13730.8	-0.199427	0.0320534	-6.2217	4.91809e-10	3.25824e-09	protein_coding_gene	ChrJ_C_glabrata_CBS138	1035136	1037672	+		Protein of unknown function;ebi_biotype=protein_coding
CAGL0E01177g	54971.7	0.213257	0.0342899	6.21924	4.99561e-10	3.30542e-09	protein_coding_gene	ChrE_C_glabrata_CBS138	107327	107889	+	CPR1	Cyclophilin%2C peptidyl-prolyl cis-trans isomerase;ebi_biotype=protein_coding
CAGL0J03212g	22507.5	-0.203457	0.0327283	-6.21655	5.08203e-10	3.35836e-09	protein_coding_gene	ChrJ_C_glabrata_CBS138	310327	313329	+	ALD5	Putative mitochondrial aldehyde dehydrogenase (NAD+)%2C protein abundance increased in ace2 mutant cells;ebi_biotype=protein_coding
CAGL0D04642g	4356.61	-0.347294	0.0558865	-6.21426	5.15657e-10	3.40226e-09	protein_coding_gene	ChrD_C_glabrata_CBS138	454640	457405	-		Ortholog(s) have cyclin-dependent protein serine/threonine kinase regulator activity;ebi_biotype=protein_coding
CAGL0M02673g	5591.67	-0.466254	0.0750315	-6.21412	5.16143e-10	3.40226e-09	protein_coding_gene	ChrM_C_glabrata_CBS138	306300	307521	+		Ortholog(s) have copper ion binding activity and role in aerobic respiration%2C cellular protein-containing complex assembly;ebi_biotype=protein_coding
CAGL0F00891g	48.3477	3.20788	0.516541	6.2103	5.28825e-10	3.48149e-09	protein_coding_gene	ChrF_C_glabrata_CBS138	94917	96108	-		Ortholog(s) have role in ascospore wall assembly and ascospore wall%2C ascus lipid droplet%2C prospore membrane localization;ebi_biotype=protein_coding
CAGL0F00253g	20418.4	-0.378068	0.0610296	-6.19484	5.83456e-10	3.83633e-09	protein_coding_gene	ChrF_C_glabrata_CBS138	29907	33360	-		Ortholog(s) have anthranilate synthase activity%2C indole-3-glycerol-phosphate lyase activity%2C phosphoribosylanthranilate isomerase activity and role in tryptophan biosynthetic process;ebi_biotype=protein_coding
CAGL0G00352g	2017.99	0.450221	0.0727867	6.18549	6.19091e-10	4.06555e-09	protein_coding_gene	ChrG_C_glabrata_CBS138	35947	37086	+		Ortholog(s) have role in coenzyme A biosynthetic process and CoA-synthesizing protein complex localization;ebi_biotype=protein_coding
CAGL0C03047g	17965.2	-0.201156	0.0325338	-6.183	6.28959e-10	4.12518e-09	protein_coding_gene	ChrC_C_glabrata_CBS138	299799	303311	+	SPT16	Ortholog(s) have role in DNA replication-independent nucleosome organization%2C chromatin remodeling and FACT complex%2C nucleus localization;ebi_biotype=protein_coding
CAGL0G02607g	6994.43	0.289133	0.0472199	6.12311	9.17657e-10	6.01117e-09	protein_coding_gene	ChrG_C_glabrata_CBS138	239785	243208	-		Ortholog(s) have protein serine/threonine kinase activity;ebi_biotype=protein_coding
CAGL0J10846g	13270.4	-0.318007	0.0520134	-6.11394	9.72031e-10	6.35941e-09	protein_coding_gene	ChrJ_C_glabrata_CBS138	1058659	1059544	-		Ortholog(s) have cyclin-dependent protein serine/threonine kinase regulator activity and role in negative regulation of DNA-binding transcription factor activity%2C negative regulation of macroautophagy%2C regulation of protein stability;ebi_biotype=protein_coding
CAGL0F07381g	8821.92	0.399057	0.0653004	6.11109	9.89526e-10	6.46581e-09	protein_coding_gene	ChrF_C_glabrata_CBS138	718827	720984	-		Has domain(s) with predicted protein heterodimerization activity and role in DNA-templated transcription%2C initiation%2C regulation of DNA-binding transcription factor activity%2C transcription initiation from RNA polymerase II promoter;ebi_biotype=protein_coding
CAGL0E05478g	10484.9	-0.225216	0.0368654	-6.10916	1.00154e-09	6.53619e-09	protein_coding_gene	ChrE_C_glabrata_CBS138	536225	538786	-		Ortholog(s) have RNA polymerase I activity%2C role in nucleolar large rRNA transcription by RNA polymerase I%2C transcription by RNA polymerase I and RNA polymerase I complex localization;ebi_biotype=protein_coding
CAGL0I01122g	14500.5	-0.270528	0.0442921	-6.10781	1.01007e-09	6.58368e-09	protein_coding_gene	ChrI_C_glabrata_CBS138	93857	94965	+	GRE3	Ortholog(s) have D-xylose:NADP reductase activity%2C alditol:NADP+ 1-oxidoreductase activity%2C mRNA binding activity;ebi_biotype=protein_coding
CAGL0B03014g	5165.09	0.266467	0.0436343	6.10684	1.01626e-09	6.61575e-09	protein_coding_gene	ChrB_C_glabrata_CBS138	296198	297019	+		Has domain(s) with predicted transferase activity%2C transferring glycosyl groups activity and role in protein glycosylation;ebi_biotype=protein_coding
CAGL0I01210g	3288.13	-0.40374	0.0662312	-6.09592	1.08809e-09	7.0746e-09	protein_coding_gene	ChrI_C_glabrata_CBS138	99847	101647	+	CTM1	Ortholog(s) have [cytochrome c]-lysine N-methyltransferase activity%2C role in peptidyl-lysine methylation and cytosol localization;ebi_biotype=protein_coding
CAGL0B02794g	12876.6	0.244344	0.0401394	6.08738	1.14773e-09	7.45315e-09	protein_coding_gene	ChrB_C_glabrata_CBS138	269163	270967	-		Ortholog(s) have (S)-2-(5-amino-1-(5-phospho-D-ribosyl)imidazole-4-carboxamido)succinate AMP-lyase (fumarate-forming) activity%2C N6-(1%2C2-dicarboxyethyl)AMP AMP-lyase (fumarate-forming) activity;ebi_biotype=protein_coding
CAGL0I06721g	2737.54	0.329349	0.054179	6.07891	1.21002e-09	7.84793e-09	protein_coding_gene	ChrI_C_glabrata_CBS138	651488	651760	-		Ortholog(s) have RNA binding%2C poly(U) RNA binding activity%2C role in mRNA splicing%2C via spliceosome and Lsm1-7-Pat1 complex%2C U4/U6 x U5 tri-snRNP complex%2C U6 snRNP%2C nucleolus%2C sno(s)RNA-containing ribonucleoprotein complex localization;ebi_biotype=protein_coding
CAGL0C02651g	638.304	-0.965094	0.159188	-6.0626	1.33938e-09	8.67622e-09	protein_coding_gene	ChrC_C_glabrata_CBS138	270233	272056	-	ATP10	Ortholog(s) have unfolded protein binding activity%2C role in mitochondrial proton-transporting ATP synthase complex assembly and integral component of mitochondrial membrane%2C mitochondrial inner membrane localization;ebi_biotype=protein_coding
CAGL0D05434g	6738.78	-0.31354	0.0517202	-6.06224	1.34243e-09	8.68521e-09	protein_coding_gene	ChrD_C_glabrata_CBS138	517506	518805	-	ROX1	Protein of unknown function;ebi_biotype=protein_coding
CAGL0J03872g	6767.46	0.232196	0.038352	6.05434	1.40995e-09	9.11086e-09	protein_coding_gene	ChrJ_C_glabrata_CBS138	368357	371469	+		Ortholog(s) have protein kinase activity%2C protein serine/threonine kinase activity%2C protein serine/threonine/tyrosine kinase activity;ebi_biotype=protein_coding
CAGL0G09361g	17236.3	-0.241034	0.0398252	-6.05229	1.42804e-09	9.21639e-09	protein_coding_gene	ChrG_C_glabrata_CBS138	893309	895020	+		Ortholog(s) have structural molecule activity%2C role in acetyl-CoA biosynthetic process from pyruvate and mitochondrial pyruvate dehydrogenase complex localization;ebi_biotype=protein_coding
CAGL0K07876g	1898.67	0.497944	0.0822922	6.05092	1.4402e-09	9.28347e-09	protein_coding_gene	ChrK_C_glabrata_CBS138	783010	784975	+		Ortholog(s) have role in mitochondrial fission%2C mitochondrion inheritance%2C mitochondrion localization%2C mitochondrion organization and cytoplasm%2C mitochondrion localization;ebi_biotype=protein_coding
CAGL0J06710g	7203.01	-0.292389	0.04834	-6.04859	1.46121e-09	9.39579e-09	protein_coding_gene	ChrJ_C_glabrata_CBS138	642963	645756	+		Ortholog(s) have 2-hexaprenyl-6-methoxy-1%2C4-benzoquinone methyltransferase activity%2C role in aerobic respiration%2C ubiquinone biosynthetic process and mitochondrial matrix%2C mitochondrion localization;ebi_biotype=protein_coding
CAGL0I02904g	3773.21	-0.278807	0.0462049	-6.03415	1.59804e-09	1.02631e-08	protein_coding_gene	ChrI_C_glabrata_CBS138	254303	255877	-		Ortholog(s) have phosphatase activity and role in dephosphorylation;ebi_biotype=protein_coding
CAGL0A00451g	15377.4	0.234147	0.0388147	6.03243	1.61516e-09	1.03603e-08	protein_coding_gene	ChrA_C_glabrata_CBS138	44303	51186	+	PDR1	Zinc finger transcription factor%2C activator of drug resistance genes via pleiotropic drug response elements (PDRE)%2C regulates drug efflux pumps and controls multi-drug resistance%2C gene upregulated and/or mutated in azole-resistant strains;ebi_biotype=protein_coding
CAGL0I08305g	3163.65	-0.516449	0.0857063	-6.02581	1.68268e-09	1.07802e-08	protein_coding_gene	ChrI_C_glabrata_CBS138	808331	811685	+		Ortholog(s) have carnitine O-acetyltransferase activity%2C role in alcohol metabolic process%2C carnitine metabolic process and cytosol localization;ebi_biotype=protein_coding
CAGL0D04730g	4246.12	-0.351966	0.0585518	-6.0112	1.84157e-09	1.17838e-08	protein_coding_gene	ChrD_C_glabrata_CBS138	464135	465921	+		Ortholog(s) have role in potassium ion transport%2C protein insertion into mitochondrial inner membrane from matrix%2C proton transmembrane transport and mitochondrial inner membrane localization;ebi_biotype=protein_coding
CAGL0L10912g	15147.1	0.336009	0.0559213	6.00861	1.87124e-09	1.19591e-08	protein_coding_gene	ChrL_C_glabrata_CBS138	1166952	1169210	-	TPO4	Polyamine exporter%2C involved in resistance to antimicrobial peptides%2C localized to plasma membrane;ebi_biotype=protein_coding
CAGL0G02189g	3127.75	-0.492685	0.0820055	-6.00795	1.87882e-09	1.19929e-08	protein_coding_gene	ChrG_C_glabrata_CBS138	192897	193989	+	MTD1	Putative methylenetetrahydrofolate dehydrogenase (NAD+)%2C protein abundance increased in ace2 mutant cells;ebi_biotype=protein_coding
CAGL0K10736g	2237.59	0.477476	0.0795519	6.00207	1.94815e-09	1.24203e-08	protein_coding_gene	ChrK_C_glabrata_CBS138	1046091	1047963	+	CYB2	Ortholog(s) have L-lactate dehydrogenase (cytochrome) activity%2C role in lactate metabolic process and mitochondrial intermembrane space%2C mitochondrion localization;ebi_biotype=protein_coding
CAGL0E06116g	5172.65	0.344839	0.0574622	6.00114	1.9594e-09	1.24769e-08	protein_coding_gene	ChrE_C_glabrata_CBS138	603836	608085	-		Ortholog(s) have role in positive regulation of transcription by RNA polymerase II and cytosol%2C nucleus localization;ebi_biotype=protein_coding
CAGL0J05324g	7752.95	-0.337947	0.0564245	-5.98937	2.10657e-09	1.33978e-08	protein_coding_gene	ChrJ_C_glabrata_CBS138	511168	512250	+		Ortholog(s) have S-formylglutathione hydrolase activity%2C role in formaldehyde catabolic process and cytosol localization;ebi_biotype=protein_coding
CAGL0I04092g	19466.4	0.19214	0.0321161	5.98267	2.19511e-09	1.3944e-08	protein_coding_gene	ChrI_C_glabrata_CBS138	358157	360131	+	SHE10	Ortholog(s) have role in ascospore wall assembly;ebi_biotype=protein_coding
CAGL0A02992g	2642.29	-0.394625	0.0659871	-5.98033	2.22687e-09	1.41287e-08	protein_coding_gene	ChrA_C_glabrata_CBS138	308240	310171	-		Ortholog(s) have ATPase-coupled transmembrane transporter activity%2C protein transmembrane transporter activity;ebi_biotype=protein_coding
CAGL0G03487g	4163.05	0.371922	0.0623036	5.96952	2.3795e-09	1.50788e-08	protein_coding_gene	ChrG_C_glabrata_CBS138	336975	339467	-		Ortholog(s) have role in cellular copper ion homeostasis%2C invasive growth in response to glucose limitation%2C pseudohyphal growth%2C vacuolar transport;ebi_biotype=protein_coding
CAGL0M08030g	2951.33	-0.378851	0.0634696	-5.96903	2.38675e-09	1.51065e-08	protein_coding_gene	ChrM_C_glabrata_CBS138	799344	801525	-		Ortholog(s) have peptidyl-prolyl cis-trans isomerase activity%2C unfolded protein binding activity%2C role in cellular response to heat%2C protein refolding and cytosol localization;ebi_biotype=protein_coding
CAGL0E06490g	14323.5	-0.214455	0.0359338	-5.96806	2.40093e-09	1.51779e-08	protein_coding_gene	ChrE_C_glabrata_CBS138	649563	651275	+		Ortholog(s) have ubiquitin protein ligase binding activity;ebi_biotype=protein_coding
CAGL0G05049g	9102.13	0.226211	0.0379116	5.9668	2.41954e-09	1.52772e-08	protein_coding_gene	ChrG_C_glabrata_CBS138	478455	480081	-		Ortholog(s) have Arp2/3 complex binding activity%2C role in actin filament debranching%2C negative regulation of Arp2/3 complex-mediated actin nucleation and actin cortical patch%2C cytoplasm localization;ebi_biotype=protein_coding
CAGL0F01265g	5053.95	-0.334715	0.0561171	-5.96459	2.45256e-09	1.54671e-08	protein_coding_gene	ChrF_C_glabrata_CBS138	131407	133795	+	YAP7	bZIP domain-containing protein involved in regulation of nitric oxide detoxification;ebi_biotype=protein_coding
CAGL0B00105g	6348.49	0.312366	0.052535	5.94586	2.75006e-09	1.73224e-08	protein_coding_gene	ChrB_C_glabrata_CBS138	1	2778	-		Protein of unknown function;ebi_biotype=protein_coding
CAGL0F04587g	5944.24	-0.325311	0.0547435	-5.94245	2.80794e-09	1.76658e-08	protein_coding_gene	ChrF_C_glabrata_CBS138	459736	463750	-	PSY4	Ortholog(s) have protein phosphatase regulator activity%2C role in negative regulation of DNA damage checkpoint%2C protein dephosphorylation and cytoplasm%2C nucleus%2C protein phosphatase 4 complex localization;ebi_biotype=protein_coding
CAGL0I04026g	3873.93	-0.32479	0.0547029	-5.93734	2.89683e-09	1.82032e-08	protein_coding_gene	ChrI_C_glabrata_CBS138	353186	354402	-		Ortholog(s) have cytoplasmic stress granule localization;ebi_biotype=protein_coding
CAGL0L02475g	132345	-0.151287	0.0255565	-5.91969	3.22543e-09	2.02438e-08	protein_coding_gene	ChrL_C_glabrata_CBS138	285666	293489	-	GCN4	bZIP domain-containing protein;ebi_biotype=protein_coding
CAGL0J04664g	1127.96	-0.94746	0.160254	-5.91225	3.3746e-09	2.11547e-08	protein_coding_gene	ChrJ_C_glabrata_CBS138	445718	446280	+		Has domain(s) with predicted phosphopantetheine binding activity and role in fatty acid biosynthetic process;ebi_biotype=protein_coding
CAGL0K11297g	6728.63	0.25776	0.0436289	5.908	3.46289e-09	2.16823e-08	protein_coding_gene	ChrK_C_glabrata_CBS138	1096383	1097411	-		Ortholog(s) have glucokinase activity%2C gluconokinase activity and role in D-gluconate catabolic process%2C glycolytic process via Entner-Doudoroff Pathway;ebi_biotype=protein_coding
CAGL0J05302g	5680.53	-0.341223	0.0577653	-5.90705	3.48286e-09	2.17813e-08	protein_coding_gene	ChrJ_C_glabrata_CBS138	509928	511060	+		Ortholog(s) have extrinsic component of membrane%2C mitochondrial intermembrane space%2C mitochondrion localization;ebi_biotype=protein_coding
CAGL0G05698g	7233.09	-0.374264	0.0633989	-5.90332	3.56256e-09	2.22532e-08	protein_coding_gene	ChrG_C_glabrata_CBS138	541175	545111	-	GDH2	Ortholog(s) have glutamate dehydrogenase (NAD+) activity and role in nitrogen compound metabolic process;ebi_biotype=protein_coding
CAGL0H06391g	6987.53	0.259327	0.044001	5.89368	3.77693e-09	2.35643e-08	protein_coding_gene	ChrH_C_glabrata_CBS138	629396	631518	+	SWC3	Ortholog(s) have role in chromatin remodeling%2C endoplasmic reticulum organization%2C histone exchange and Swr1 complex localization;ebi_biotype=protein_coding
CAGL0A03278g	157372	-0.126	0.0214254	-5.88087	4.08117e-09	2.54322e-08	protein_coding_gene	ChrA_C_glabrata_CBS138	333278	335154	-		Has domain(s) with predicted structural constituent of ribosome activity%2C role in translation and ribosome localization;ebi_biotype=protein_coding
CAGL0I00770g	16574.8	-0.99067	0.168487	-5.87982	4.10714e-09	2.55637e-08	protein_coding_gene	ChrI_C_glabrata_CBS138	54036	57629	-		Ortholog(s) have role in donor selection;ebi_biotype=protein_coding
CAGL0A02904g	791.79	0.647143	0.110151	5.87506	4.22693e-09	2.62781e-08	protein_coding_gene	ChrA_C_glabrata_CBS138	302938	304443	+		Ortholog(s) have role in sporulation resulting in formation of a cellular spore;ebi_biotype=protein_coding
CAGL0A00385g	4125.49	0.401898	0.0684401	5.87225	4.29908e-09	2.6695e-08	protein_coding_gene	ChrA_C_glabrata_CBS138	36449	40397	-		Ortholog(s) have nuclear import signal receptor activity%2C role in protein import into nucleus and cytoplasm%2C nucleus localization;ebi_biotype=protein_coding
CAGL0G08668g	7965.14	-0.235054	0.0400328	-5.87152	4.31813e-09	2.67816e-08	protein_coding_gene	ChrG_C_glabrata_CBS138	820487	822111	-		Ortholog(s) have role in fungal-type cell wall organization and fungal-type cell wall localization;ebi_biotype=protein_coding
CAGL0E02035g	4034.2	0.415346	0.07076	5.86979	4.36348e-09	2.70309e-08	protein_coding_gene	ChrE_C_glabrata_CBS138	201031	202909	-		Ortholog(s) have fungal-type vacuole membrane localization;ebi_biotype=protein_coding
CAGL0I07887g	2296.58	0.525999	0.0896189	5.86929	4.37673e-09	2.7081e-08	protein_coding_gene	ChrI_C_glabrata_CBS138	762118	763673	+		Ortholog(s) have protein-macromolecule adaptor activity and role in cellular protein-containing complex localization%2C selective autophagy%2C ubiquitin-dependent ERAD pathway%2C vesicle organization;ebi_biotype=protein_coding
CAGL0C02233g	2604.02	-0.351759	0.0599628	-5.86629	4.45644e-09	2.75417e-08	protein_coding_gene	ChrC_C_glabrata_CBS138	226767	227510	-		Ortholog(s) have L-methionine-(S)-S-oxide reductase activity%2C peptide-methionine (S)-S-oxide reductase activity%2C role in L-methionine salvage from methionine sulphoxide%2C cellular response to oxidative stress and cytoplasm localization;ebi_biotype=protein_coding
CAGL0G06072g	13181.5	0.27634	0.0471606	5.85956	4.64108e-09	2.86491e-08	protein_coding_gene	ChrG_C_glabrata_CBS138	581236	583694	-		Has domain(s) with predicted metallocarboxypeptidase activity%2C zinc ion binding activity and role in proteolysis;ebi_biotype=protein_coding
CAGL0E04004g	2853.94	0.448516	0.0765531	5.85889	4.65968e-09	2.87301e-08	protein_coding_gene	ChrE_C_glabrata_CBS138	383374	385922	-		Ortholog(s) have L-methionine transmembrane transporter activity and role in methionine import across plasma membrane;ebi_biotype=protein_coding
CAGL0C00517g	5391.53	-0.226927	0.0387609	-5.85453	4.78361e-09	2.94596e-08	protein_coding_gene	ChrC_C_glabrata_CBS138	54037	56756	+		Ortholog(s) have protein-arginine omega-N monomethyltransferase activity%2C protein-arginine omega-N symmetric methyltransferase activity;ebi_biotype=protein_coding
CAGL0C01375g	11863	0.238253	0.0407164	5.85152	4.87109e-09	2.99632e-08	protein_coding_gene	ChrC_C_glabrata_CBS138	146426	148917	+		Ortholog of S. cerevisiae : YIL108W%2C C. albicans SC5314 : C3_02570W_A%2C C. dubliniensis CD36 : Cd36_82530%2C C. parapsilosis CDC317 : CPAR2_102970 and C. auris B8441 : B9J08_005051;ebi_biotype=protein_coding
CAGL0G06358g	24694.1	-0.18477	0.0315909	-5.84881	4.95091e-09	3.04185e-08	protein_coding_gene	ChrG_C_glabrata_CBS138	611906	615543	-		Ortholog(s) have SNAP receptor activity and role in Golgi to plasma membrane transport%2C ascospore-type prospore membrane formation%2C endocytosis%2C exocytosis%2C vesicle fusion%2C vesicle-mediated transport;ebi_biotype=protein_coding
CAGL0F06501g	3215.88	0.352872	0.0603814	5.84406	5.09441e-09	3.12636e-08	protein_coding_gene	ChrF_C_glabrata_CBS138	640634	642252	-		Ortholog(s) have acetyl-CoA:L-glutamate N-acetyltransferase activity%2C role in ornithine biosynthetic process and mitochondrial matrix localization;ebi_biotype=protein_coding
CAGL0L02343g	16670.5	0.235289	0.0402842	5.84074	5.19688e-09	3.18552e-08	protein_coding_gene	ChrL_C_glabrata_CBS138	269847	270936	+	IRC22	Ortholog of S. cerevisiae : IRC22%2C C. albicans SC5314 : C2_10010C_A%2C C. dubliniensis CD36 : Cd36_23860%2C C. parapsilosis CDC317 : CPAR2_806600 and Candida tenuis NRRL Y-1498 : CANTEDRAFT_129775;ebi_biotype=protein_coding
CAGL0F04323g	4618.88	-0.276557	0.0473747	-5.83766	5.29402e-09	3.24127e-08	protein_coding_gene	ChrF_C_glabrata_CBS138	430787	432888	+		Ortholog(s) have DNA-directed DNA polymerase activity%2C role in DNA replication initiation%2C telomere capping and alpha DNA polymerase:primase complex%2C nuclear envelope%2C nucleus localization;ebi_biotype=protein_coding
CAGL0D00726g	955.739	-0.605581	0.103806	-5.83379	5.41832e-09	3.31351e-08	protein_coding_gene	ChrD_C_glabrata_CBS138	93272	93895	-		Ortholog(s) have translation regulator activity and role in mitochondrial respiratory chain complex III assembly%2C positive regulation of mitochondrial translation;ebi_biotype=protein_coding
CAGL0M01716g	825.013	-0.621112	0.106477	-5.83328	5.43488e-09	3.31977e-08	protein_coding_gene	ChrM_C_glabrata_CBS138	191834	193957	-		Ortholog(s) have DNA-binding transcription activator activity%2C RNA polymerase II-specific%2C RNA polymerase II cis-regulatory region sequence-specific DNA binding activity;ebi_biotype=protein_coding
CAGL0B00715g	877.42	0.830322	0.142373	5.83202	5.47592e-09	3.34095e-08	protein_coding_gene	ChrB_C_glabrata_CBS138	63197	63865	+		Protein of unknown function;ebi_biotype=protein_coding
CAGL0G08844g	2534.85	0.438686	0.0752983	5.82598	5.678e-09	3.46021e-08	protein_coding_gene	ChrG_C_glabrata_CBS138	846400	849611	-		Has domain(s) with predicted DNA binding%2C DNA-binding transcription factor activity%2C RNA polymerase II-specific%2C zinc ion binding activity and role in regulation of transcription%2C DNA-templated%2C transcription%2C DNA-templated;ebi_biotype=protein_coding
CAGL0L05698g	3649.47	-0.303149	0.0520373	-5.8256	5.69065e-09	3.4639e-08	protein_coding_gene	ChrL_C_glabrata_CBS138	628937	630089	+	AIM23	Ortholog(s) have mitochondrial ribosome binding activity and role in mitochondrial translational initiation;ebi_biotype=protein_coding
CAGL0A00957g	3277.52	-0.376402	0.0646181	-5.82502	5.71061e-09	3.47202e-08	protein_coding_gene	ChrA_C_glabrata_CBS138	98004	99814	+	PEX23B	Ortholog(s) have role in ER-dependent peroxisome organization%2C membrane tubulation%2C peroxisome organization%2C regulation of peroxisome organization;ebi_biotype=protein_coding
CAGL0K08536g	12677.9	0.347677	0.0597597	5.81793	5.95815e-09	3.61833e-08	protein_coding_gene	ChrK_C_glabrata_CBS138	860690	862389	+	APE1	Vacuolar aminopeptidase I;ebi_biotype=protein_coding
CAGL0C04763g	5476.14	-0.365417	0.0629379	-5.806	6.39823e-09	3.8811e-08	protein_coding_gene	ChrC_C_glabrata_CBS138	444489	446177	-		Has domain(s) with predicted integral component of membrane localization;ebi_biotype=protein_coding
CAGL0J03498g	1074.66	-0.989379	0.171056	-5.78396	7.29621e-09	4.42069e-08	protein_coding_gene	ChrJ_C_glabrata_CBS138	336384	336755	+		Ortholog(s) have structural constituent of ribosome activity and mitochondrial large ribosomal subunit localization;ebi_biotype=protein_coding
CAGL0K05775g	984.313	-0.636911	0.110152	-5.78211	7.37693e-09	4.46445e-08	protein_coding_gene	ChrK_C_glabrata_CBS138	568030	568678	+		Ortholog(s) have role in carbon utilization%2C mitochondrial respiratory chain complex II assembly%2C regulation of gluconeogenesis and mitochondrial intermembrane space localization;ebi_biotype=protein_coding
CAGL0J00187g	10671.4	0.642752	0.111276	5.77622	7.63979e-09	4.6182e-08	protein_coding_gene	ChrJ_C_glabrata_CBS138	12415	14013	-		Ortholog of S. cerevisiae : YGR026W%2C C. albicans SC5314 : CR_06170W_A%2C C. dubliniensis CD36 : Cd36_31700%2C C. parapsilosis CDC317 : CPAR2_204920 and C. auris B8441 : B9J08_000802;ebi_biotype=protein_coding
CAGL0A01628g	4518.52	-0.24848	0.0430744	-5.76863	7.99185e-09	4.82546e-08	protein_coding_gene	ChrA_C_glabrata_CBS138	161187	162755	+	MIG1	Transcriptional regulatory protein;ebi_biotype=protein_coding
CAGL0I06094g	4078.24	-0.465856	0.0807976	-5.76572	8.13116e-09	4.90393e-08	protein_coding_gene	ChrI_C_glabrata_CBS138	580483	582026	+	FBP26	Ortholog(s) have fructose-2%2C6-bisphosphate 2-phosphatase activity and role in glucose metabolic process;ebi_biotype=protein_coding
CAGL0C05093g	15115.5	0.24842	0.0431141	5.76191	8.31685e-09	5.01016e-08	protein_coding_gene	ChrC_C_glabrata_CBS138	480130	484482	-		Ortholog(s) have dipeptidyl-peptidase activity;ebi_biotype=protein_coding
CAGL0G04345g	2815.21	-0.423775	0.0736195	-5.75629	8.59826e-09	5.17374e-08	protein_coding_gene	ChrG_C_glabrata_CBS138	408152	411126	+	MDV1	Ortholog(s) have ubiquitin binding activity%2C role in mitochondrial fission%2C mitochondrial genome maintenance%2C peroxisome fission and mitochondrial outer membrane localization;ebi_biotype=protein_coding
CAGL0D03278g	1916.59	-0.429341	0.0748676	-5.73467	9.77019e-09	5.87219e-08	protein_coding_gene	ChrD_C_glabrata_CBS138	338214	339597	+		Ortholog(s) have role in chaperone-mediated protein complex assembly%2C nuclear-transcribed mRNA catabolic process%2C non-stop decay%2C proteasome assembly and cytoplasm%2C nucleus localization;ebi_biotype=protein_coding
CAGL0D05918g	9741.83	0.284744	0.0496636	5.73344	9.8413e-09	5.90816e-08	protein_coding_gene	ChrD_C_glabrata_CBS138	563105	565937	+	ATF2	Putative alcohol acetyltransferase involved in steroid detoxification%2C gene is upregulated in azole-resistant strain;ebi_biotype=protein_coding
CAGL0D05170g	4265.64	-0.319928	0.0558544	-5.72789	1.01688e-08	6.09777e-08	protein_coding_gene	ChrD_C_glabrata_CBS138	493572	495697	+	PHO4	Transcription factor regulated by cyclin/cyclin-dependent kinase (CDK)/CDK inhibitor complex composed of Pho80p/Pho85p/Pho81p%2C required for expression of phosphate starvation genes;ebi_biotype=protein_coding
CAGL0J08756g	9286.86	0.235724	0.0411643	5.72642	1.02574e-08	6.14389e-08	protein_coding_gene	ChrJ_C_glabrata_CBS138	865148	867820	+	HRD3	Ortholog(s) have ubiquitin-protein transferase activity and role in negative regulation of protein autoubiquitination%2C retrograde protein transport%2C ER to cytosol%2C ubiquitin-dependent ERAD pathway;ebi_biotype=protein_coding
CAGL0L01859g	1327.99	-0.537285	0.0939498	-5.71885	1.07248e-08	6.41652e-08	protein_coding_gene	ChrL_C_glabrata_CBS138	213691	215800	-	NFU1	Protein with a predicted role in iron homeostasis;ebi_biotype=protein_coding
CAGL0L08044r	1181.19	0.67423	0.118019	5.71288	1.11083e-08	6.6384e-08	ncRNA_gene	ChrL_C_glabrata_CBS138	879627	880774	+		noncoding snRNA H1;ebi_biotype=ncRNA
CAGL0H01551g	6080.74	-0.244	0.0427374	-5.70929	1.13448e-08	6.77201e-08	protein_coding_gene	ChrH_C_glabrata_CBS138	151356	153104	+		Ortholog(s) have pantothenate kinase activity%2C role in coenzyme A biosynthetic process%2C ergosterol metabolic process%2C regulation of response to drug and cytoplasm%2C nucleus localization;ebi_biotype=protein_coding
CAGL0B04433g	8225.84	0.250444	0.0438723	5.70848	1.13987e-08	6.7965e-08	protein_coding_gene	ChrB_C_glabrata_CBS138	432111	434360	-		Has domain(s) with predicted nucleobase transmembrane transporter activity%2C transmembrane transporter activity%2C role in nucleobase transport%2C transmembrane transport and membrane localization;ebi_biotype=protein_coding
CAGL0E04378g	10914.9	-0.223613	0.0391846	-5.70664	1.15229e-08	6.86273e-08	protein_coding_gene	ChrE_C_glabrata_CBS138	419363	422559	-		Ortholog(s) have role in retrograde transport%2C endosome to Golgi and cytoplasm%2C late endosome localization;ebi_biotype=protein_coding
CAGL0D05808g	10747.9	-0.269844	0.0473763	-5.69575	1.22832e-08	7.30728e-08	protein_coding_gene	ChrD_C_glabrata_CBS138	551716	554428	+		Ortholog(s) have GTPase activity%2C identical protein binding activity;ebi_biotype=protein_coding
CAGL0L01353g	89625.8	-0.157889	0.0277452	-5.69069	1.26528e-08	7.51862e-08	protein_coding_gene	ChrL_C_glabrata_CBS138	153016	154080	+		Ortholog(s) have RNA binding%2C ribosome binding%2C translation elongation factor activity%2C translation initiation factor activity;ebi_biotype=protein_coding
CAGL0L02893g	3880.48	-0.341633	0.0602333	-5.67184	1.41275e-08	8.38542e-08	protein_coding_gene	ChrL_C_glabrata_CBS138	340246	343539	+	GEP3	Ortholog(s) have role in maturation of SSU-rRNA and mitochondrial inner membrane localization;ebi_biotype=protein_coding
CAGL0L06446g	5049.02	0.242407	0.0427723	5.66738	1.44993e-08	8.59639e-08	protein_coding_gene	ChrL_C_glabrata_CBS138	730447	732589	+		Ortholog of S. cerevisiae : YDR132C%2C C. albicans SC5314 : C4_02520C_A%2C C. dubliniensis CD36 : Cd36_42410%2C C. parapsilosis CDC317 : CPAR2_400170 and C. auris B8441 : B9J08_001785;ebi_biotype=protein_coding
CAGL0C05027g	3398.22	-0.663437	0.117241	-5.65873	1.52501e-08	9.0313e-08	protein_coding_gene	ChrC_C_glabrata_CBS138	473004	475461	+		Ortholog(s) have role in acetate catabolic process%2C carnitine metabolic process and mitochondrion localization;ebi_biotype=protein_coding
CAGL0I00396g	195.325	1.6672	0.294754	5.65625	1.54719e-08	9.1523e-08	protein_coding_gene	ChrI_C_glabrata_CBS138	29245	29592	-		Protein of unknown function;ebi_biotype=protein_coding
CAGL0L09339g	7140.44	-0.220783	0.0390508	-5.65373	1.57001e-08	9.27686e-08	protein_coding_gene	ChrL_C_glabrata_CBS138	1014153	1017235	+	HAA1	Putative transcription factor%2C involved in regulation of response to acetic acid stress;ebi_biotype=protein_coding
CAGL0A03051g	5189.71	-0.277518	0.0491599	-5.64522	1.64969e-08	9.73669e-08	protein_coding_gene	ChrA_C_glabrata_CBS138	312305	313507	-		Ortholog(s) have RNA binding activity and role in mRNA splicing%2C via spliceosome%2C maturation of SSU-rRNA;ebi_biotype=protein_coding
CAGL0D01716g	10396.1	-0.215291	0.0381396	-5.64481	1.6536e-08	9.74881e-08	protein_coding_gene	ChrD_C_glabrata_CBS138	178991	180261	+		Ortholog(s) have DNA polymerase processivity factor activity;ebi_biotype=protein_coding
CAGL0K08316g	1939.11	-0.440677	0.0781524	-5.63868	1.71356e-08	1.0091e-07	protein_coding_gene	ChrK_C_glabrata_CBS138	839005	840521	+	RHO4	Ortholog(s) have GTPase activity and role in maintenance of cell polarity%2C positive regulation of formin-nucleated actin cable assembly%2C regulation of formin-nucleated actin cable assembly;ebi_biotype=protein_coding
CAGL0F01133g	1753.91	-0.473431	0.0840114	-5.63531	1.74739e-08	1.02786e-07	protein_coding_gene	ChrF_C_glabrata_CBS138	114458	116517	-		Ortholog(s) have role in mitochondrial translation and mitochondrion localization;ebi_biotype=protein_coding
CAGL0J08272g	4946.66	-0.327182	0.0580917	-5.63217	1.77958e-08	1.04563e-07	protein_coding_gene	ChrJ_C_glabrata_CBS138	821715	823869	+		Ortholog(s) have glyoxylate reductase (NAD+) activity%2C role in glyoxylate catabolic process and extracellular region localization;ebi_biotype=protein_coding
CAGL0K00891g	15471.1	0.268172	0.0476598	5.6268	1.83583e-08	1.07747e-07	protein_coding_gene	ChrK_C_glabrata_CBS138	89388	91147	-		Ortholog(s) have ATP binding activity;ebi_biotype=protein_coding
CAGL0J08316g	13607.6	0.414855	0.0737765	5.62313	1.87525e-08	1.09933e-07	protein_coding_gene	ChrJ_C_glabrata_CBS138	826592	828468	-		Ortholog(s) have homoserine O-acetyltransferase activity and role in 'de novo' L-methionine biosynthetic process%2C homoserine metabolic process%2C methionine biosynthetic process%2C sulfur amino acid metabolic process;ebi_biotype=protein_coding
CAGL0L12276g	7314.52	-0.389341	0.0692415	-5.62295	1.87726e-08	1.09933e-07	protein_coding_gene	ChrL_C_glabrata_CBS138	1328957	1331223	+		Ortholog(s) have ATPase activator activity%2C role in protein import into mitochondrial matrix and integral component of mitochondrial outer membrane localization;ebi_biotype=protein_coding
CAGL0F03069g	4427.02	0.360001	0.0640649	5.61931	1.91716e-08	1.12144e-07	protein_coding_gene	ChrF_C_glabrata_CBS138	301604	303207	-	CAD1	bZIP domain-containing protein;ebi_biotype=protein_coding
CAGL0K07568g	384.309	0.883293	0.158184	5.58397	2.35093e-08	1.37364e-07	protein_coding_gene	ChrK_C_glabrata_CBS138	747620	748961	+	PMU3	Thiamine pyrophosphatase%2C induced under thiamine starvation;ebi_biotype=protein_coding
CAGL0M06237g	11616.7	-0.241664	0.0432908	-5.58235	2.37297e-08	1.38498e-07	protein_coding_gene	ChrM_C_glabrata_CBS138	646324	647843	-		Ortholog(s) have alcohol O-butanoyltransferase activity%2C short-chain carboxylesterase activity and role in cellular lipid metabolic process%2C medium-chain fatty acid biosynthetic process%2C medium-chain fatty acid catabolic process;ebi_biotype=protein_coding
CAGL0G01925g	2201.57	-0.460551	0.0825577	-5.57853	2.4256e-08	1.41413e-07	protein_coding_gene	ChrG_C_glabrata_CBS138	172707	173921	+		Has domain(s) with predicted hydrolase activity and role in metabolic process;ebi_biotype=protein_coding
CAGL0A01133g	5375.45	-0.314939	0.0565323	-5.57096	2.53334e-08	1.4753e-07	protein_coding_gene	ChrA_C_glabrata_CBS138	111841	114593	+		Ortholog(s) have role in cellular response to hydrogen peroxide and mitochondrial inner membrane%2C vacuolar membrane localization;ebi_biotype=protein_coding
CAGL0L05896g	1378.15	0.390805	0.0701829	5.56838	2.57121e-08	1.49569e-07	protein_coding_gene	ChrL_C_glabrata_CBS138	659478	660993	-	CWC26	Ortholog(s) have role in mRNA splicing%2C via spliceosome and RES complex%2C U2-type spliceosomal complex%2C nucleus localization;ebi_biotype=protein_coding
CAGL0I07711g	790.747	0.723435	0.130195	5.55654	2.75172e-08	1.59892e-07	protein_coding_gene	ChrI_C_glabrata_CBS138	740323	742255	+		Ortholog(s) have structural molecule activity%2C role in ascospore-type prospore membrane formation and meiotic spindle pole body localization;ebi_biotype=protein_coding
CAGL0J00693g	14648.5	0.241785	0.0435365	5.55361	2.79822e-08	1.62254e-07	protein_coding_gene	ChrJ_C_glabrata_CBS138	60034	67471	-		Ortholog(s) have calcium-dependent ATPase activity%2C microfilament motor activity%2C myosin II light chain binding%2C myosin light chain binding activity;ebi_biotype=protein_coding
CAGL0F07931g	5276.81	-0.356359	0.0641672	-5.55359	2.79854e-08	1.62254e-07	protein_coding_gene	ChrF_C_glabrata_CBS138	780079	780934	-		Ortholog(s) have role in cristae formation and MICOS complex%2C mitochondrial crista junction localization;ebi_biotype=protein_coding
CAGL0G07799g	5756.82	-0.253569	0.0456862	-5.55024	2.85283e-08	1.65185e-07	protein_coding_gene	ChrG_C_glabrata_CBS138	742061	743193	+		Ortholog(s) have serine-type endopeptidase activity%2C role in regulation of mitochondrion organization%2C signal peptide processing and mitochondrial inner membrane localization;ebi_biotype=protein_coding
CAGL0E05610g	18998.1	-0.311319	0.0560927	-5.55008	2.85539e-08	1.65185e-07	protein_coding_gene	ChrE_C_glabrata_CBS138	553861	555593	-	PYK2	Ortholog(s) have melatonin binding%2C pyruvate kinase activity%2C role in canonical glycolysis%2C pyruvate biosynthetic process%2C pyruvate metabolic process and mitochondrion localization;ebi_biotype=protein_coding
CAGL0L06270g	86303.4	0.28986	0.0522435	5.54826	2.88528e-08	1.6673e-07	protein_coding_gene	ChrL_C_glabrata_CBS138	709937	710960	+	BMH1(B)	14-3-3 protein;ebi_biotype=protein_coding
CAGL0I05896g	14000.2	-0.301728	0.0544005	-5.54643	2.91569e-08	1.68302e-07	protein_coding_gene	ChrI_C_glabrata_CBS138	559815	564000	+	YAK1	Putative serine-threonine protein kinase%2C involved in biofilm formation%2C required for expression of adhesin genes EPA6 and EPA7;ebi_biotype=protein_coding
CAGL0I02332g	2706.81	-0.40095	0.0723629	-5.54082	3.01057e-08	1.73587e-07	protein_coding_gene	ChrI_C_glabrata_CBS138	207187	209096	+		Ortholog(s) have ribosome binding activity%2C role in cytoplasmic translation and extrinsic component of membrane%2C mitochondrial inner membrane localization;ebi_biotype=protein_coding
CAGL0C03850g	4067.19	0.303141	0.0548104	5.53071	3.18929e-08	1.83489e-07	protein_coding_gene	ChrC_C_glabrata_CBS138	377808	378647	-		Ortholog(s) have thioredoxin peroxidase activity%2C role in cell redox homeostasis%2C cellular response to oxidative stress and nucleus localization;ebi_biotype=protein_coding
CAGL0A04169g	6667.31	0.274796	0.0498243	5.5153	3.48177e-08	2.00097e-07	protein_coding_gene	ChrA_C_glabrata_CBS138	413233	415437	-		Ortholog(s) have role in mitochondrion inheritance and cellular bud%2C cellular bud neck%2C incipient cellular bud site%2C mitochondrial outer membrane localization;ebi_biotype=protein_coding
CAGL0H03399g	6872.09	-0.281864	0.0511505	-5.51048	3.57847e-08	2.05429e-07	protein_coding_gene	ChrH_C_glabrata_CBS138	315728	317877	-		Ortholog(s) have (R)-carnitine transmembrane transporter activity%2C choline transmembrane transporter activity%2C ethanolamine transmembrane transporter activity;ebi_biotype=protein_coding
CAGL0J01199g	2524.43	-0.381241	0.0693378	-5.49832	3.83437e-08	2.19879e-07	protein_coding_gene	ChrJ_C_glabrata_CBS138	113327	115318	+	ATP25	Ortholog(s) have role in mRNA stabilization%2C mitochondrial proton-transporting ATP synthase complex assembly and mitochondrial inner membrane localization;ebi_biotype=protein_coding
CAGL0M00374g	17218.9	-0.233059	0.0423893	-5.49807	3.83962e-08	2.1994e-07	protein_coding_gene	ChrM_C_glabrata_CBS138	49237	53569	+		Ortholog(s) have sulfite reductase (NADPH) activity%2C role in hydrogen sulfide biosynthetic process%2C sulfate assimilation%2C sulfur amino acid biosynthetic process and cytoplasmic stress granule%2C sulfite reductase complex (NADPH) localization;ebi_biotype=protein_coding
CAGL0J03146g	24275.6	-0.17073	0.0310755	-5.49403	3.92853e-08	2.24787e-07	protein_coding_gene	ChrJ_C_glabrata_CBS138	302582	305814	+		Ortholog(s) have CDP reductase activity%2C nucleoside diphosphate kinase activity%2C nucleotide binding%2C ribonucleoside-diphosphate reductase activity%2C thioredoxin disulfide as acceptor activity;ebi_biotype=protein_coding
CAGL0E05588g	3467.53	0.465862	0.0848906	5.48779	4.0699e-08	2.32623e-07	protein_coding_gene	ChrE_C_glabrata_CBS138	550706	553871	+		Ortholog(s) have DNA-directed DNA polymerase activity%2C deoxycytidyl transferase activity and role in cellular response to DNA damage stimulus%2C error-free translesion synthesis%2C error-prone translesion synthesis;ebi_biotype=protein_coding
CAGL0K01045g	38874.7	-0.178406	0.0325317	-5.48405	4.15686e-08	2.37334e-07	protein_coding_gene	ChrK_C_glabrata_CBS138	104790	108039	+		Ortholog(s) have enzyme regulator activity%2C guanyl-nucleotide exchange factor activity%2C translation initiation factor activity and role in cytoplasmic translational initiation%2C regulation of translational initiation;ebi_biotype=protein_coding
CAGL0K05709g	4980.29	-0.297485	0.0544046	-5.46801	4.55104e-08	2.59557e-07	protein_coding_gene	ChrK_C_glabrata_CBS138	556657	560190	-		Ortholog(s) have role in budding cell bud growth%2C morphogenesis checkpoint%2C protein autophosphorylation%2C regulation of protein localization to cell division site%2C septin ring assembly and cellular bud neck localization;ebi_biotype=protein_coding
CAGL0H04213g	6458.59	0.24913	0.0456336	5.45936	4.77864e-08	2.72242e-07	protein_coding_gene	ChrH_C_glabrata_CBS138	398227	402556	+		Ortholog(s) have sequence-specific DNA binding activity and role in acetate biosynthetic process%2C regulation of transcription%2C DNA-templated;ebi_biotype=protein_coding
CAGL0K08514g	13194.5	-0.270739	0.0495968	-5.45881	4.79342e-08	2.72788e-07	protein_coding_gene	ChrK_C_glabrata_CBS138	853912	861031	-		Ortholog(s) have protein kinase activity%2C protein serine/threonine kinase activity;ebi_biotype=protein_coding
CAGL0B04741g	2196.84	-0.423362	0.0775825	-5.45692	4.84462e-08	2.75403e-07	protein_coding_gene	ChrB_C_glabrata_CBS138	455475	456995	-	PGS1	Phosphatidylglycerolphosphate synthase%2C catalyzes the first committed step in biosynthesis of cardiolipin%2C mutants display increased cell-surface hydrophobicity;ebi_biotype=protein_coding
CAGL0I10582g	2909.72	0.369305	0.0676826	5.45643	4.85801e-08	2.75866e-07	protein_coding_gene	ChrI_C_glabrata_CBS138	1046004	1047303	-		Ortholog(s) have intracellular anatomical structure localization;ebi_biotype=protein_coding
CAGL0L02321g	15898	0.33269	0.0610136	5.45272	4.96052e-08	2.81194e-07	protein_coding_gene	ChrL_C_glabrata_CBS138	268747	269429	+		Ortholog(s) have adenylylsulfate kinase activity and role in sulfate assimilation%2C sulfate assimilation%2C phosphoadenylyl sulfate reduction by phosphoadenylyl-sulfate reductase (thioredoxin)%2C sulfur amino acid metabolic process;ebi_biotype=protein_coding
CAGL0L04642g	13225.8	0.186961	0.0342882	5.45265	4.96256e-08	2.81194e-07	protein_coding_gene	ChrL_C_glabrata_CBS138	534286	537107	-		Ortholog(s) have 1-acylglycerol-3-phosphate O-acyltransferase activity%2C 1-acylglycerophosphocholine O-acyltransferase activity%2C O-acyltransferase activity;ebi_biotype=protein_coding
CAGL0G09251g	595.34	-0.808308	0.148354	-5.44851	5.07927e-08	2.87187e-07	protein_coding_gene	ChrG_C_glabrata_CBS138	882028	883119	-		Ortholog(s) have Lys48-specific deubiquitinase activity and role in protein K48-linked deubiquitination;ebi_biotype=protein_coding
CAGL0J07678g	18486.9	-0.215467	0.0397051	-5.42669	5.74102e-08	3.23904e-07	protein_coding_gene	ChrJ_C_glabrata_CBS138	752068	753556	+		Ortholog(s) have ribosomal small subunit binding%2C translation initiation factor activity%2C translation initiation factor binding activity;ebi_biotype=protein_coding
CAGL0F07315g	5121.09	0.227839	0.0420037	5.42427	5.81918e-08	3.27962e-07	protein_coding_gene	ChrF_C_glabrata_CBS138	712488	714434	-		Ortholog(s) have AMP binding%2C AMP-activated protein kinase activity%2C ATP binding%2C protein serine/threonine kinase activator activity;ebi_biotype=protein_coding
CAGL0M10571g	10560.1	-0.258409	0.0476532	-5.4227	5.87066e-08	3.30508e-07	protein_coding_gene	ChrM_C_glabrata_CBS138	1061714	1063740	+		Ortholog(s) have ergosterol O-acyltransferase activity%2C role in ergosterol metabolic process and endoplasmic reticulum localization;ebi_biotype=protein_coding
CAGL0I10054g	3556.8	0.407627	0.075372	5.40821	6.36594e-08	3.58007e-07	protein_coding_gene	ChrI_C_glabrata_CBS138	955057	958095	-		Ortholog(s) have glucosidase activity%2C role in (1->6)-beta-D-glucan biosynthetic process%2C fungal-type cell wall organization%2C sphingolipid biosynthetic process and integral component of membrane localization;ebi_biotype=protein_coding
CAGL0H07667g	2571.12	0.322593	0.0596527	5.40785	6.37859e-08	3.58334e-07	protein_coding_gene	ChrH_C_glabrata_CBS138	750086	751466	+		Ortholog(s) have 3'%2C5'-cyclic-AMP phosphodiesterase activity%2C 3'%2C5'-cyclic-GMP phosphodiesterase activity and role in cAMP catabolic process%2C cAMP-mediated signaling%2C negative regulation of cAMP-mediated signaling;ebi_biotype=protein_coding
CAGL0K01727g	22025.8	0.270672	0.0500798	5.40481	6.48761e-08	3.6407e-07	protein_coding_gene	ChrK_C_glabrata_CBS138	152177	154909	-	RPN4	Tanscription factor for proteasome genes%2C controls fluconazole resistance through regulation of genes involved in ergosterol biosynthesis%2C upregulated in azole-resistant strain;ebi_biotype=protein_coding
CAGL0I00264g	2707.4	0.380883	0.0705592	5.39807	6.73622e-08	3.77617e-07	protein_coding_gene	ChrI_C_glabrata_CBS138	18480	19527	-		Has domain(s) with predicted glutathione peroxidase activity and role in oxidation-reduction process%2C response to oxidative stress%2C mass spectrometry data support an N-terminal extension of this ORF;ebi_biotype=protein_coding
CAGL0K02343g	5123.94	0.25109	0.0465502	5.39398	6.89156e-08	3.85912e-07	protein_coding_gene	ChrK_C_glabrata_CBS138	209340	213096	+		Ortholog(s) have role in negative regulation of transcription by RNA polymerase II%2C positive regulation of transcription by RNA polymerase II%2C regulation of fungal-type cell wall organization and nucleolus localization;ebi_biotype=protein_coding
CAGL0D02134g	631.329	-1.09786	0.203616	-5.39184	6.97414e-08	3.9012e-07	protein_coding_gene	ChrD_C_glabrata_CBS138	218817	220540	-		Ortholog of S. cerevisiae : YKL133C and Saccharomyces cerevisiae S288C : YKL133C;ebi_biotype=protein_coding
CAGL0L06358g	3960.79	0.375452	0.0697957	5.3793	7.47747e-08	4.1783e-07	protein_coding_gene	ChrL_C_glabrata_CBS138	715048	718587	-		Has domain(s) with predicted membrane localization;ebi_biotype=protein_coding
CAGL0L06688g	4856.8	0.256339	0.0476938	5.37467	7.67222e-08	4.28257e-07	protein_coding_gene	ChrL_C_glabrata_CBS138	756016	758073	-		Protein of unknown function;ebi_biotype=protein_coding
CAGL0K09878g	4717.23	-0.27824	0.0518005	-5.37138	7.81378e-08	4.35695e-07	protein_coding_gene	ChrK_C_glabrata_CBS138	966631	968951	-		Ortholog(s) have phosphatidate phosphatase activity%2C role in cellular lipid metabolic process and actin cortical patch localization;ebi_biotype=protein_coding
CAGL0M07095g	20259.5	0.176585	0.0328939	5.36831	7.94777e-08	4.42696e-07	protein_coding_gene	ChrM_C_glabrata_CBS138	720553	722070	+	ERG9	Squalene synthase (farnesyl-diphosphate farnesyl transferase)%2C catalyzes the first step in sterol biosynthesis;ebi_biotype=protein_coding
CAGL0C03894g	8036	0.238204	0.0445119	5.35148	8.72398e-08	4.85416e-07	protein_coding_gene	ChrC_C_glabrata_CBS138	380593	383467	-		Ortholog(s) have alpha-1%2C3-mannosyltransferase activity%2C role in protein O-linked glycosylation and Golgi apparatus localization;ebi_biotype=protein_coding
CAGL0F02079g	6529.19	-0.227059	0.0424355	-5.35068	8.76243e-08	4.87039e-07	protein_coding_gene	ChrF_C_glabrata_CBS138	199945	204992	+		Ortholog(s) have DNA secondary structure binding%2C cohesin ATPase activity%2C double-stranded DNA binding%2C minor groove of adenine-thymine-rich DNA binding%2C topological DNA entrapment activity;ebi_biotype=protein_coding
CAGL0M04367g	4539.95	-0.38846	0.072623	-5.34899	8.84486e-08	4.911e-07	protein_coding_gene	ChrM_C_glabrata_CBS138	479073	481212	+		Ortholog(s) have choline kinase activity%2C ethanolamine kinase activity and role in phosphatidylcholine biosynthetic process%2C phosphatidylethanolamine biosynthetic process;ebi_biotype=protein_coding
CAGL0M07568g	1349.29	0.432521	0.0809966	5.33998	9.29566e-08	5.15585e-07	protein_coding_gene	ChrM_C_glabrata_CBS138	757872	758715	-		Ortholog(s) have ubiquitin conjugating enzyme activity%2C ubiquitin-protein transferase activity;ebi_biotype=protein_coding
CAGL0C05071g	896.771	0.599108	0.11237	5.33158	9.73645e-08	5.39352e-07	protein_coding_gene	ChrC_C_glabrata_CBS138	479924	481876	+		Ortholog(s) have hydroxymethylpyrimidine kinase activity%2C phosphomethylpyrimidine kinase activity%2C thiaminase activity%2C role in thiamine biosynthetic process%2C thiamine catabolic process and cytosol localization;ebi_biotype=protein_coding
CAGL0H01111g	991.052	-0.856854	0.160718	-5.33142	9.74473e-08	5.39352e-07	protein_coding_gene	ChrH_C_glabrata_CBS138	103326	103930	+		Ortholog of S. cerevisiae : YDR286C%2C C. albicans SC5314 : C3_03200C_A%2C C. dubliniensis CD36 : Cd36_83160%2C C. parapsilosis CDC317 : CPAR2_101820 and Candida tenuis NRRL Y-1498 : CANTEDRAFT_113333;ebi_biotype=protein_coding
CAGL0D03674g	20677.5	0.139553	0.026179	5.33072	9.78216e-08	5.40854e-07	protein_coding_gene	ChrD_C_glabrata_CBS138	369897	376446	+		Ortholog(s) have ATP binding%2C ATPase activity%2C ribosome binding%2C translation termination factor activity and role in poly(A)+ mRNA export from nucleus%2C regulation of translational termination%2C ribosomal small subunit biogenesis;ebi_biotype=protein_coding
CAGL0F04741g	20709.6	0.256676	0.0481614	5.32951	9.84804e-08	5.43923e-07	protein_coding_gene	ChrF_C_glabrata_CBS138	478084	479636	+		Ortholog(s) have calmodulin binding%2C calmodulin-dependent protein kinase activity%2C protein kinase activity;ebi_biotype=protein_coding
CAGL0G01100g	9413.45	-0.312153	0.0585738	-5.32922	9.86328e-08	5.44192e-07	protein_coding_gene	ChrG_C_glabrata_CBS138	103781	106166	+		Has domain(s) with predicted 6-phosphofructo-2-kinase activity%2C ATP binding%2C catalytic activity and role in fructose 2%2C6-bisphosphate metabolic process%2C fructose metabolic process;ebi_biotype=protein_coding
CAGL0L10780g	76074.4	-0.146945	0.0276067	-5.32281	1.02175e-07	5.63146e-07	protein_coding_gene	ChrL_C_glabrata_CBS138	1151019	1158813	-		Ortholog(s) have acetyl-CoA carboxylase activity%2C role in long-chain fatty acid biosynthetic process and mitochondrion localization;ebi_biotype=protein_coding
CAGL0G09801g	1693.07	-0.505653	0.0951228	-5.31579	1.06196e-07	5.84688e-07	protein_coding_gene	ChrG_C_glabrata_CBS138	937025	939417	+	DPB2	Ortholog(s) have DNA polymerase processivity factor activity%2C DNA-directed DNA polymerase activity%2C double-stranded DNA binding%2C single-stranded DNA binding activity;ebi_biotype=protein_coding
CAGL0L11000g	3138.59	-0.362877	0.0682862	-5.31406	1.07209e-07	5.89652e-07	protein_coding_gene	ChrL_C_glabrata_CBS138	1175703	1177085	+		Ortholog(s) have uroporphyrinogen-III synthase activity and role in heme biosynthetic process;ebi_biotype=protein_coding
CAGL0D00704g	7025.11	0.341033	0.0643539	5.29933	1.16227e-07	6.38578e-07	protein_coding_gene	ChrD_C_glabrata_CBS138	91859	92727	-		Ortholog(s) have endoplasmic reticulum localization;ebi_biotype=protein_coding
CAGL0I07837g	235290	0.257136	0.0485467	5.29668	1.17929e-07	6.47252e-07	protein_coding_gene	ChrI_C_glabrata_CBS138	755383	757799	+		Ortholog(s) have role in cellular response to DNA damage stimulus and FANCM-MHF complex localization;ebi_biotype=protein_coding
CAGL0I05016g	12095.7	-0.185358	0.0350141	-5.29379	1.19807e-07	6.56875e-07	protein_coding_gene	ChrI_C_glabrata_CBS138	459521	462311	-	TRP2	Putative anthranilate synthase component I%2C protein abundance increased in ace2 mutant cells;ebi_biotype=protein_coding
CAGL0M10829g	11648.8	-0.201701	0.0381114	-5.29241	1.20718e-07	6.61176e-07	protein_coding_gene	ChrM_C_glabrata_CBS138	1075636	1081665	-	SSK2	Ortholog(s) have MAP kinase kinase kinase activity%2C actin binding%2C protein kinase activity;ebi_biotype=protein_coding
CAGL0E05412g	11550.1	0.19044	0.035993	5.29103	1.2163e-07	6.65479e-07	protein_coding_gene	ChrE_C_glabrata_CBS138	528113	532385	+		Ortholog(s) have UDP-glucose:glycoprotein glucosyltransferase activity and role in fungal-type cell wall beta-glucan biosynthetic process;ebi_biotype=protein_coding
CAGL0K12518g	1374.9	-0.577137	0.109205	-5.2849	1.25776e-07	6.87445e-07	protein_coding_gene	ChrK_C_glabrata_CBS138	1220370	1221752	-		Ortholog(s) have alanine-glyoxylate transaminase activity and role in glycine biosynthetic process%2C by transamination of glyoxylate;ebi_biotype=protein_coding
CAGL0M07205g	4072.71	0.315965	0.0597978	5.28388	1.26476e-07	6.9055e-07	protein_coding_gene	ChrM_C_glabrata_CBS138	726563	727525	+		Ortholog(s) have role in cellular protein localization%2C nucleus-vacuole junction assembly%2C piecemeal microautophagy of the nucleus and integral component of membrane%2C nuclear envelope%2C nucleus-vacuole junction localization;ebi_biotype=protein_coding
CAGL0L02365g	23802.8	0.13347	0.0253024	5.27501	1.32745e-07	7.24028e-07	protein_coding_gene	ChrL_C_glabrata_CBS138	271153	273265	+		Ortholog(s) have oligosaccharyl transferase activity%2C transferase activity%2C transferring glycosyl groups activity and role in protein N-linked glycosylation;ebi_biotype=protein_coding
CAGL0K00297g	39861	0.156307	0.0297062	5.26176	1.42685e-07	7.77431e-07	protein_coding_gene	ChrK_C_glabrata_CBS138	30037	32344	+		Ortholog(s) have phosphatidylinositol-3%2C5-bisphosphate 5-phosphatase activity%2C phosphatidylinositol-3-phosphatase activity%2C phosphatidylinositol-4-phosphate phosphatase activity and role in phosphatidylinositol dephosphorylation;ebi_biotype=protein_coding
CAGL0F00913g	4629.06	0.30291	0.0575729	5.26134	1.4301e-07	7.78396e-07	protein_coding_gene	ChrF_C_glabrata_CBS138	96837	100778	+		Ortholog(s) have protein serine/threonine kinase activity;ebi_biotype=protein_coding
CAGL0F01045g	177966	-0.104556	0.0199322	-5.2456	1.55773e-07	8.46984e-07	protein_coding_gene	ChrF_C_glabrata_CBS138	109738	111017	-		Ortholog(s) have role in rRNA export from nucleus;ebi_biotype=protein_coding
CAGL0L10670g	11107.9	0.188317	0.0359034	5.24511	1.56193e-07	8.48388e-07	protein_coding_gene	ChrL_C_glabrata_CBS138	1141423	1142791	+	ROT1	Predicted GPI-linked cell wall protein;ebi_biotype=protein_coding
CAGL0H02365g	3468.82	-0.346326	0.0660448	-5.2438	1.573e-07	8.52638e-07	protein_coding_gene	ChrH_C_glabrata_CBS138	210167	211411	-		Has domain(s) with predicted endodeoxyribonuclease activity%2C producing 5'-phosphomonoesters activity;ebi_biotype=protein_coding
CAGL0L11308g	6772.76	0.219506	0.0418781	5.24156	1.59229e-07	8.62202e-07	protein_coding_gene	ChrL_C_glabrata_CBS138	1205543	1206795	+		Ortholog(s) have role in endoplasmic reticulum to Golgi vesicle-mediated transport and COPII-coated ER to Golgi transport vesicle%2C integral component of Golgi membrane%2C integral component of endoplasmic reticulum membrane localization;ebi_biotype=protein_coding
CAGL0B02739g	4722.81	0.279284	0.0533283	5.23708	1.63137e-07	8.82452e-07	protein_coding_gene	ChrB_C_glabrata_CBS138	260898	264657	-	STE11	Mitogen activated protein kinase involved in control of hypertonic stress response%2C filamentous growth%2C and virulence;ebi_biotype=protein_coding
CAGL0E02299g	7011.72	0.299247	0.0571505	5.23612	1.63986e-07	8.8613e-07	protein_coding_gene	ChrE_C_glabrata_CBS138	219175	221114	-		Ortholog(s) have ubiquitin-protein transferase activity;ebi_biotype=protein_coding
CAGL0M05687g	3375.83	-0.311247	0.0594601	-5.23455	1.6539e-07	8.92801e-07	protein_coding_gene	ChrM_C_glabrata_CBS138	605355	606819	+		Ortholog(s) have NAD+ diphosphatase activity%2C role in NADH metabolic process and peroxisome localization;ebi_biotype=protein_coding
CAGL0L02717g	3000.26	-0.404727	0.0774299	-5.22702	1.72264e-07	9.2895e-07	protein_coding_gene	ChrL_C_glabrata_CBS138	319758	321704	+	AIM41	Ortholog of S. cerevisiae : AIM41%2C C. auris B8441 : B9J08_000858%2C Saccharomyces cerevisiae S288C : YOR215C%2C Candida guilliermondii ATCC 6260 : PGUG_03854 and Candida lusitaniae ATCC 42720 : CLUG_01095;ebi_biotype=protein_coding
CAGL0C02871g	857.134	-0.589287	0.112978	-5.21592	1.82905e-07	9.85319e-07	protein_coding_gene	ChrC_C_glabrata_CBS138	284397	285619	+		Ortholog(s) have role in protein insertion into mitochondrial inner membrane from matrix and integral component of mitochondrial inner membrane localization;ebi_biotype=protein_coding
CAGL0M03773g	21804.2	-0.162102	0.0311425	-5.20516	1.93829e-07	1.0431e-06	protein_coding_gene	ChrM_C_glabrata_CBS138	426079	427264	-		Predicted GPI-linked adhesin-like protein;ebi_biotype=protein_coding
CAGL0I08085g	2303.07	-0.441153	0.0849401	-5.1937	2.06155e-07	1.1083e-06	protein_coding_gene	ChrI_C_glabrata_CBS138	789983	790705	+		Ortholog(s) have role in mitochondrial respiratory chain complex II assembly%2C tricarboxylic acid cycle and mitochondrial matrix localization;ebi_biotype=protein_coding
CAGL0I06765g	3720.41	-0.306216	0.0589779	-5.19205	2.07986e-07	1.11699e-06	protein_coding_gene	ChrI_C_glabrata_CBS138	655345	658714	+	DOA4	Ortholog(s) have cellular bud neck%2C incipient cellular bud site localization;ebi_biotype=protein_coding
CAGL0D04994g	5536.45	0.289903	0.0558886	5.18716	2.13527e-07	1.14558e-06	protein_coding_gene	ChrD_C_glabrata_CBS138	481939	484371	-	KAR3	Minus-end-directed microtubule motor;ebi_biotype=protein_coding
CAGL0I03410g	7841.85	-0.213484	0.0413103	-5.16782	2.36837e-07	1.26934e-06	protein_coding_gene	ChrI_C_glabrata_CBS138	289557	291877	-		Ortholog(s) have DNA ligase (ATP) activity%2C DNA ligase activity;ebi_biotype=protein_coding
CAGL0M05357g	8087.16	-0.175263	0.033928	-5.16573	2.39505e-07	1.28233e-06	protein_coding_gene	ChrM_C_glabrata_CBS138	572097	574413	+		Ortholog(s) have molecular adaptor activity%2C phosphatidylinositol-3-phosphate binding%2C protein-macromolecule adaptor activity;ebi_biotype=protein_coding
CAGL0K02629g	3622.38	0.376148	0.0728539	5.16304	2.42969e-07	1.29955e-06	protein_coding_gene	ChrK_C_glabrata_CBS138	236378	238314	+		Ortholog(s) have intracellular anatomical structure localization;ebi_biotype=protein_coding
CAGL0E03850g	14951.8	0.234772	0.0454935	5.16056	2.46212e-07	1.31555e-06	protein_coding_gene	ChrE_C_glabrata_CBS138	363678	365167	+		Has domain(s) with predicted electron transfer activity%2C iron-sulfur cluster binding%2C oxidoreductase activity and role in tricarboxylic acid cycle;ebi_biotype=protein_coding
CAGL0A02365g	19153.1	-0.163099	0.0316137	-5.15914	2.48091e-07	1.32425e-06	protein_coding_gene	ChrA_C_glabrata_CBS138	254787	258700	-	SVF1	Has domain(s) with predicted role in response to oxidative stress;ebi_biotype=protein_coding
CAGL0M14047g	2099.8	0.403953	0.0784004	5.15243	2.57127e-07	1.37108e-06	protein_coding_gene	ChrM_C_glabrata_CBS138	1386261	1391574	-		Putative NADPH-dependent cinnamyl alcohol dehydrogenase%2C gene is upregulated in azole-resistant strain;ebi_biotype=protein_coding
CAGL0G05467g	1766.53	-0.455383	0.0884272	-5.14981	2.60756e-07	1.38874e-06	protein_coding_gene	ChrG_C_glabrata_CBS138	516382	518291	-		Protein of unknown function;ebi_biotype=protein_coding
CAGL0J08162g	12893.7	0.270289	0.0524869	5.14965	2.60967e-07	1.38874e-06	protein_coding_gene	ChrJ_C_glabrata_CBS138	803264	805501	-		Ortholog(s) have basic amino acid transmembrane transporter activity%2C role in basic amino acid transport and eisosome localization;ebi_biotype=protein_coding
CAGL0G05654g	2731.68	-0.490735	0.0953141	-5.14861	2.6243e-07	1.3951e-06	protein_coding_gene	ChrG_C_glabrata_CBS138	538365	539151	-	TIM22	Ortholog(s) have mitochondrion targeting sequence binding%2C protein transmembrane transporter activity%2C role in protein insertion into mitochondrial inner membrane and TIM22 mitochondrial import inner membrane insertion complex localization;ebi_biotype=protein_coding
CAGL0I09856g	5512.02	0.283275	0.0551392	5.13745	2.78494e-07	1.479e-06	protein_coding_gene	ChrI_C_glabrata_CBS138	942033	943295	+		Ortholog(s) have role in mitotic cell cycle%2C pseudohyphal growth and nucleus localization;ebi_biotype=protein_coding
CAGL0K05027g	15439.6	0.258486	0.0503285	5.13598	2.80684e-07	1.48913e-06	protein_coding_gene	ChrK_C_glabrata_CBS138	487224	489214	-		Ortholog(s) have AMP binding%2C DNA replication origin binding%2C GMP binding%2C adenylosuccinate synthase activity%2C sulfinylpropanyl adenylate synthase activity;ebi_biotype=protein_coding
CAGL0H10032g	11111.6	-0.318037	0.062035	-5.12674	2.948e-07	1.56244e-06	protein_coding_gene	ChrH_C_glabrata_CBS138	978151	979247	-	RFS1	Ortholog(s) have cytoplasm%2C membrane raft localization;ebi_biotype=protein_coding
CAGL0L08052g	7695.83	0.233915	0.0456733	5.12148	3.03141e-07	1.60503e-06	protein_coding_gene	ChrL_C_glabrata_CBS138	880939	882537	-		Ortholog(s) have pantothenate transmembrane transporter activity%2C role in endocytosis%2C pantothenate import across plasma membrane%2C pantothenate transmembrane transport and plasma membrane localization;ebi_biotype=protein_coding
CAGL0C05445g	9154.02	0.227593	0.0445024	5.11417	3.15132e-07	1.66683e-06	protein_coding_gene	ChrC_C_glabrata_CBS138	517380	522188	+		Ortholog(s) have role in endocytosis;ebi_biotype=protein_coding
CAGL0M06501g	141255	-0.134001	0.0262406	-5.10661	3.27993e-07	1.73311e-06	protein_coding_gene	ChrM_C_glabrata_CBS138	672743	674201	+		Ortholog(s) have structural constituent of ribosome activity and role in maturation of SSU-rRNA from tricistronic rRNA transcript (SSU-rRNA%2C 5.8S rRNA%2C LSU-rRNA)%2C positive regulation of translational fidelity;ebi_biotype=protein_coding
CAGL0J01221g	1395.26	-0.4707	0.0922181	-5.10421	3.32177e-07	1.75345e-06	protein_coding_gene	ChrJ_C_glabrata_CBS138	115447	116559	+		Ortholog(s) have role in mitochondrial translation and mitochondrial inner membrane localization;ebi_biotype=protein_coding
CAGL0B01969g	416.332	-0.777886	0.152471	-5.10186	3.3633e-07	1.77359e-06	protein_coding_gene	ChrB_C_glabrata_CBS138	181088	182697	-		Putative protein%2C gene is downregulated in azole-resistant strain;ebi_biotype=protein_coding
CAGL0I10604g	568.022	0.87521	0.171968	5.08937	3.59254e-07	1.89258e-06	protein_coding_gene	ChrI_C_glabrata_CBS138	1047448	1048273	-		Putative protein%2C gene is upregulated in azole-resistant strain;ebi_biotype=protein_coding
CAGL0K04521g	1724.27	-0.404383	0.0794756	-5.08814	3.6159e-07	1.90297e-06	protein_coding_gene	ChrK_C_glabrata_CBS138	430259	431677	-		Ortholog(s) have membrane insertase activity%2C role in protein insertion into mitochondrial inner membrane from matrix and integral component of mitochondrial inner membrane localization;ebi_biotype=protein_coding
CAGL0J08074g	4197.25	0.273097	0.0537051	5.08513	3.67378e-07	1.93149e-06	protein_coding_gene	ChrJ_C_glabrata_CBS138	794608	795811	+		Ortholog(s) have phosphatidylinositol transfer activity;ebi_biotype=protein_coding
CAGL0A00341g	1724.74	0.989094	0.194667	5.08096	3.75526e-07	1.97236e-06	protein_coding_gene	ChrA_C_glabrata_CBS138	32727	33858	+		Ortholog(s) have fatty acid alpha-oxygenase activity and role in fatty acid alpha-oxidation%2C sphingoid catabolic process;ebi_biotype=protein_coding
CAGL0H06105g	15982.1	-0.176608	0.034783	-5.07742	3.82598e-07	2.00749e-06	protein_coding_gene	ChrH_C_glabrata_CBS138	591951	597156	+		Ortholog(s) have proteasome core complex%2C alpha-subunit complex localization;ebi_biotype=protein_coding
CAGL0F01815g	2283.25	-0.427515	0.0842448	-5.07468	3.88149e-07	2.03444e-06	protein_coding_gene	ChrF_C_glabrata_CBS138	178872	180467	-		Protein of unknown function;ebi_biotype=protein_coding
CAGL0F03861g	11675.8	0.15501	0.0305469	5.0745	3.88509e-07	2.03444e-06	protein_coding_gene	ChrF_C_glabrata_CBS138	372890	375547	-		Ortholog(s) have mevalonate kinase activity and role in ergosterol biosynthetic process%2C farnesyl diphosphate biosynthetic process%2C mevalonate pathway%2C isopentenyl diphosphate biosynthetic process%2C mevalonate pathway;ebi_biotype=protein_coding
CAGL0I06336g	6280.76	-0.25278	0.0498361	-5.07222	3.93208e-07	2.05699e-06	protein_coding_gene	ChrI_C_glabrata_CBS138	607564	608773	-	NUC1	Putative mitochondrial nuclease involved in apoptosis;ebi_biotype=protein_coding
CAGL0I02992g	7294	-0.230585	0.0454716	-5.07096	3.95815e-07	2.06857e-06	protein_coding_gene	ChrI_C_glabrata_CBS138	261218	262147	-		Ortholog(s) have ATPase activator activity%2C chaperone binding activity and role in protein folding;ebi_biotype=protein_coding
CAGL0H01705g	7936.77	0.224603	0.0443498	5.06435	4.09787e-07	2.13946e-06	protein_coding_gene	ChrH_C_glabrata_CBS138	164997	165547	-	FPR2	Ortholog(s) have FK506 binding%2C peptidyl-prolyl cis-trans isomerase activity and membrane localization;ebi_biotype=protein_coding
CAGL0K06017g	5394.22	-0.237869	0.04702	-5.0589	4.21683e-07	2.19937e-06	protein_coding_gene	ChrK_C_glabrata_CBS138	586716	587880	-		Ortholog(s) have GTP binding%2C GTPase activity;ebi_biotype=protein_coding
CAGL0L11374g	10487.1	-0.164972	0.032618	-5.05769	4.24368e-07	2.21118e-06	protein_coding_gene	ChrL_C_glabrata_CBS138	1210656	1212573	-		Ortholog(s) have glycerone kinase activity and role in cellular response to toxic substance%2C glycerol catabolic process%2C glycerol metabolic process%2C glycerol to glycerone phosphate metabolic process;ebi_biotype=protein_coding
CAGL0H00440g	6785.28	0.268885	0.0531658	5.05748	4.24843e-07	2.21146e-06	protein_coding_gene	ChrH_C_glabrata_CBS138	43279	44972	+		Has domain(s) with predicted transmembrane transporter activity%2C role in transmembrane transport and integral component of membrane localization;ebi_biotype=protein_coding
CAGL0I06710g	2079.51	0.275507	0.0545072	5.05451	4.31504e-07	2.2439e-06	protein_coding_gene	ChrI_C_glabrata_CBS138	649504	651519	+		Ortholog(s) have kinetochore binding activity and role in double-strand break repair%2C establishment of protein localization to chromatin%2C mitotic chromosome condensation%2C mitotic sister chromatid cohesion%2C rDNA condensation;ebi_biotype=protein_coding
CAGL0J07282g	1069.28	0.465907	0.0923796	5.0434	4.57335e-07	2.37588e-06	protein_coding_gene	ChrJ_C_glabrata_CBS138	702543	705938	-		Ortholog(s) have GTPase activating protein binding%2C cAMP-dependent protein kinase inhibitor activity;ebi_biotype=protein_coding
CAGL0J00803g	7857.92	0.273781	0.05431	5.04107	4.62925e-07	2.40254e-06	protein_coding_gene	ChrJ_C_glabrata_CBS138	83124	87440	-		Ortholog(s) have structural constituent of cytoskeleton activity%2C role in fungal-type cell wall organization%2C negative regulation of microtubule depolymerization and microtubule localization;ebi_biotype=protein_coding
CAGL0M08954g	10374.8	-0.208503	0.041485	-5.02597	5.00885e-07	2.59698e-06	protein_coding_gene	ChrM_C_glabrata_CBS138	890703	893564	+		Ortholog of S. cerevisiae : JIP4%2C C. albicans SC5314 : C5_03980W_A%2C C. dubliniensis CD36 : Cd36_53700%2C C. parapsilosis CDC317 : CPAR2_502220 and C. auris B8441 : B9J08_002726;ebi_biotype=protein_coding
CAGL0G01892g	3986.12	0.372127	0.0740929	5.02243	5.10213e-07	2.64273e-06	protein_coding_gene	ChrG_C_glabrata_CBS138	169516	170204	+		Ortholog(s) have mitochondrial outer membrane%2C plasma membrane localization%2C mass spectrometry data predicts an N-terminal extension of this gene;ebi_biotype=protein_coding
CAGL0H10142g	23845.9	-0.733233	0.14622	-5.01458	5.31489e-07	2.75022e-06	protein_coding_gene	ChrH_C_glabrata_CBS138	989430	990898	+	ARO3	Putative 2-dehydro-3-deoxyphosphoheptonate aldolase%2C protein abundance increased in ace2 mutant cells;ebi_biotype=protein_coding
CAGL0A02002g	2631.24	-0.661408	0.131965	-5.01201	5.38639e-07	2.78447e-06	protein_coding_gene	ChrA_C_glabrata_CBS138	210447	211217	-		Ortholog of S. cerevisiae : YOL024W and Saccharomyces cerevisiae S288C : YOL024W;ebi_biotype=protein_coding
CAGL0B01991g	1420.01	-0.432049	0.0863622	-5.00276	5.65157e-07	2.91868e-06	protein_coding_gene	ChrB_C_glabrata_CBS138	182650	184017	+	SWF1	Ortholog(s) have palmitoyltransferase activity and role in cortical actin cytoskeleton organization%2C establishment of cell polarity%2C protein palmitoylation%2C regulation of exocytosis%2C vacuole fusion%2C non-autophagic;ebi_biotype=protein_coding
CAGL0L11506g	29877	0.145486	0.0290979	4.99987	5.73684e-07	2.95981e-06	protein_coding_gene	ChrL_C_glabrata_CBS138	1226363	1230251	+		Ortholog(s) have hydroxymethylglutaryl-CoA reductase (NADPH) activity and role in ergosterol biosynthetic process%2C isopentenyl diphosphate biosynthetic process%2C mevalonate pathway;ebi_biotype=protein_coding
CAGL0I06556g	669.741	-0.689112	0.137838	-4.99945	5.74952e-07	2.96343e-06	protein_coding_gene	ChrI_C_glabrata_CBS138	635863	637075	+		Ortholog(s) have translation initiation factor activity and role in mitochondrial cytochrome c oxidase assembly%2C positive regulation of mitochondrial translation;ebi_biotype=protein_coding
CAGL0K04719g	9611.42	0.572786	0.114742	4.99193	5.978e-07	3.07817e-06	protein_coding_gene	ChrK_C_glabrata_CBS138	462261	462840	-		Ortholog of S. cerevisiae : YNL208W%2C C. albicans SC5314 : C3_05710W_A/RCT1%2C C. dubliniensis CD36 : Cd36_85650%2C C. parapsilosis CDC317 : CPAR2_807040 and C. auris B8441 : B9J08_002643;ebi_biotype=protein_coding
CAGL0K01661g	3121.83	-0.314467	0.0630177	-4.99014	6.03356e-07	3.10374e-06	protein_coding_gene	ChrK_C_glabrata_CBS138	147552	149257	-		Ortholog(s) have cell periphery%2C cellular bud neck localization;ebi_biotype=protein_coding
CAGL0K09526g	17683.1	-0.133758	0.0269577	-4.96179	6.98452e-07	3.5894e-06	protein_coding_gene	ChrK_C_glabrata_CBS138	938866	941881	+		Ortholog(s) have role in CENP-A containing chromatin organization and nuclear periphery%2C proteasome regulatory particle%2C base subcomplex localization;ebi_biotype=protein_coding
CAGL0J10164g	154271	-0.125593	0.0253429	-4.95575	7.20524e-07	3.69921e-06	protein_coding_gene	ChrJ_C_glabrata_CBS138	994432	997119	+	RPL16A	Putative ribosomal protein;ebi_biotype=protein_coding
CAGL0I09086g	2415.74	0.321256	0.0648478	4.95399	7.27057e-07	3.7291e-06	protein_coding_gene	ChrI_C_glabrata_CBS138	878872	881014	-		Has domain(s) with predicted transmembrane transporter activity%2C role in transmembrane transport and integral component of membrane localization;ebi_biotype=protein_coding
CAGL0K00231g	21183.6	0.21314	0.0430401	4.95213	7.34046e-07	3.76127e-06	protein_coding_gene	ChrK_C_glabrata_CBS138	19823	24707	-		Ortholog(s) have 5-oxoprolinase (ATP-hydrolyzing) activity and role in glutathione metabolic process;ebi_biotype=protein_coding
CAGL0F07887g	22528.6	-0.135498	0.027383	-4.94824	7.48889e-07	3.83358e-06	protein_coding_gene	ChrF_C_glabrata_CBS138	772247	775159	-		Ortholog(s) have unfolded protein binding activity%2C role in protein folding and chaperonin-containing T-complex localization;ebi_biotype=protein_coding
CAGL0I05390g	6562.99	0.225108	0.0455013	4.94729	7.52535e-07	3.84849e-06	protein_coding_gene	ChrI_C_glabrata_CBS138	507390	510478	-		Ortholog(s) have protein kinase activity%2C protein serine/threonine kinase activity;ebi_biotype=protein_coding
CAGL0A04301g	6179.17	-0.243794	0.0493606	-4.93904	7.85068e-07	4.01096e-06	protein_coding_gene	ChrA_C_glabrata_CBS138	426126	429170	-		Ortholog(s) have MAP kinase serine/threonine phosphatase activity%2C protein serine/threonine phosphatase activity;ebi_biotype=protein_coding
CAGL0K05467g	5668.85	-0.226296	0.0458476	-4.93583	7.98116e-07	4.07365e-06	protein_coding_gene	ChrK_C_glabrata_CBS138	536211	538432	-	CDC21	Putative thymidylate synthase;ebi_biotype=protein_coding
CAGL0I10989g	3896.34	-0.305381	0.0619058	-4.93299	8.09801e-07	4.12928e-06	protein_coding_gene	ChrI_C_glabrata_CBS138	1083559	1084973	-		Ortholog(s) have rRNA (guanine-N1-)-methyltransferase activity%2C role in rRNA modification and mitochondrion localization;ebi_biotype=protein_coding
CAGL0M10549g	33587.3	-0.281744	0.0571381	-4.93093	8.18391e-07	4.16903e-06	protein_coding_gene	ChrM_C_glabrata_CBS138	1060544	1061526	+		Ortholog(s) have role in mitochondrial cytochrome c oxidase assembly%2C regulation of proton transport and integral component of mitochondrial inner membrane%2C mitochondrial respirasome localization;ebi_biotype=protein_coding
CAGL0G10175g	7182.72	0.197211	0.0400041	4.92976	8.2332e-07	4.19007e-06	protein_coding_gene	ChrG_C_glabrata_CBS138	976607	980744	+	AWP6	Adhesin-like protein%2C identified in cell wall extracts by mass spectrometry%2C belongs to adhesin cluster IV%2C predicted GPI anchor;ebi_biotype=protein_coding
CAGL0E01661g	1575.31	-0.451447	0.0915917	-4.92891	8.26891e-07	4.20417e-06	protein_coding_gene	ChrE_C_glabrata_CBS138	159517	166022	+		Adhesin-like protein with tandem repeats%2C predicted GPI-anchor%2C belongs to adhesin cluster III;ebi_biotype=protein_coding
CAGL0M05027g	15291.7	0.149346	0.0303023	4.92854	8.28468e-07	4.20811e-06	protein_coding_gene	ChrM_C_glabrata_CBS138	544143	546820	+		Ortholog(s) have small GTPase binding activity and role in Golgi to plasma membrane protein transport%2C Golgi to plasma membrane transport%2C Golgi to vacuole transport%2C fungal-type cell wall chitin biosynthetic process;ebi_biotype=protein_coding
CAGL0M03223g	57560.3	-0.134159	0.0272365	-4.92571	8.40533e-07	4.26526e-06	protein_coding_gene	ChrM_C_glabrata_CBS138	366648	370827	-		Ortholog(s) have G-protein alpha-subunit binding%2C RNA binding%2C mRNA binding activity;ebi_biotype=protein_coding
CAGL0B05093g	1138.19	0.681308	0.13837	4.92383	8.48681e-07	4.30244e-06	pseudogene	ChrB_C_glabrata_CBS138	498198	501364	+	AWP9	Putative adhesin-like protein%2C GPI-anchored%2C belongs to adhesin cluster V%2C ORF appears artificially broken into fragments due to sequencing errors but the gene is likely protein-coding based on mass spectrometry data;ebi_biotype=pseudogene
CAGL0K12386g	8266.72	0.206917	0.0420305	4.92301	8.5221e-07	4.31617e-06	protein_coding_gene	ChrK_C_glabrata_CBS138	1207771	1210740	+	EPL1	Ortholog(s) have histone acetyltransferase activity and role in DNA repair%2C histone acetylation%2C positive regulation of macroautophagy%2C regulation of transcription by RNA polymerase II;ebi_biotype=protein_coding
CAGL0C00495g	3313.18	-0.327532	0.0665423	-4.92216	8.55935e-07	4.33085e-06	protein_coding_gene	ChrC_C_glabrata_CBS138	52483	53656	-		Ortholog(s) have cyclin-dependent protein serine/threonine kinase activator activity%2C histone binding%2C protein kinase activator activity%2C protein-containing complex binding%2C ubiquitin binding%2C zinc ion binding activity;ebi_biotype=protein_coding
CAGL0B03971g	6917.61	0.216521	0.0440058	4.92029	8.64167e-07	4.36829e-06	protein_coding_gene	ChrB_C_glabrata_CBS138	390649	392397	-		Ortholog of S. cerevisiae : YJR015W and Saccharomyces cerevisiae S288C : YJR015W;ebi_biotype=protein_coding
CAGL0L12144g	8454.78	0.191376	0.0389301	4.91588	8.83843e-07	4.46345e-06	protein_coding_gene	ChrL_C_glabrata_CBS138	1304310	1308304	-		Ortholog(s) have role in actin filament bundle organization%2C axial cellular bud site selection%2C bipolar cellular bud site selection and cellular protein localization%2C more;ebi_biotype=protein_coding
CAGL0D02046g	936.47	-0.530219	0.107927	-4.91275	8.98088e-07	4.53103e-06	protein_coding_gene	ChrD_C_glabrata_CBS138	210437	211176	+		Ortholog(s) have copper ion binding activity%2C role in mitochondrial cytochrome c oxidase assembly and extrinsic component of mitochondrial inner membrane%2C mitochondrial intermembrane space localization;ebi_biotype=protein_coding
CAGL0M05049g	22149.3	0.151385	0.0308367	4.90926	9.14199e-07	4.60788e-06	protein_coding_gene	ChrM_C_glabrata_CBS138	547353	548907	+		Putative glycoside hydrolase%2C predicted GPI-anchor;ebi_biotype=protein_coding
CAGL0G06468g	3715.55	-0.278294	0.0567976	-4.89975	9.59582e-07	4.83198e-06	protein_coding_gene	ChrG_C_glabrata_CBS138	622386	625036	+		Putative protein%2C gene is downregulated in azole-resistant strain;ebi_biotype=protein_coding
CAGL0E02651g	3752.68	0.532638	0.109242	4.87577	1.08386e-06	5.45254e-06	protein_coding_gene	ChrE_C_glabrata_CBS138	251817	253442	+		Has domain(s) with predicted identical protein binding%2C serine-type endopeptidase activity and role in negative regulation of catalytic activity%2C proteolysis;ebi_biotype=protein_coding
CAGL0E03740g	1792.52	0.421208	0.0863926	4.8755	1.08532e-06	5.45465e-06	protein_coding_gene	ChrE_C_glabrata_CBS138	349446	350759	+		Ortholog of S. cerevisiae : YHL026C and Saccharomyces cerevisiae S288C : YHL026C;ebi_biotype=protein_coding
CAGL0B03487g	301733	-0.105791	0.0217101	-4.87291	1.09969e-06	5.52159e-06	protein_coding_gene	ChrB_C_glabrata_CBS138	345154	348570	-	TEF3	Translation elongation factor eEF3;ebi_biotype=protein_coding
CAGL0B02695g	1877.03	0.395442	0.0814228	4.85664	1.19392e-06	5.989e-06	protein_coding_gene	ChrB_C_glabrata_CBS138	256824	258197	-		Ortholog(s) have ubiquitin-protein transferase activity and role in negative regulation of gluconeogenesis%2C proteasome-mediated ubiquitin-dependent protein catabolic process%2C ubiquitin-dependent protein catabolic process;ebi_biotype=protein_coding
CAGL0F04697g	8804.72	0.22372	0.0461633	4.84628	1.25798e-06	6.3043e-06	protein_coding_gene	ChrF_C_glabrata_CBS138	472614	473969	+		Ortholog of S. cerevisiae : YLR257W and Saccharomyces cerevisiae S288C : YLR257W;ebi_biotype=protein_coding
CAGL0F03817g	2971.09	-0.323136	0.0666844	-4.84575	1.26132e-06	6.315e-06	protein_coding_gene	ChrF_C_glabrata_CBS138	370618	372007	-		Ortholog(s) have acylglycerol lipase activity%2C triglyceride lipase activity and role in medium-chain fatty acid biosynthetic process%2C triglyceride metabolic process;ebi_biotype=protein_coding
CAGL0M12903g	24271.8	0.105996	0.0218915	4.84186	1.28627e-06	6.43379e-06	protein_coding_gene	ChrM_C_glabrata_CBS138	1273593	1276885	-	SEC28	Putative epsilon-COP coatomer subunit;ebi_biotype=protein_coding
CAGL0M05753g	2837.68	-0.296209	0.0611919	-4.84065	1.29417e-06	6.46589e-06	protein_coding_gene	ChrM_C_glabrata_CBS138	610804	612573	-	MRH4	Ortholog(s) have RNA helicase activity%2C mitochondrial ribosomal large subunit rRNA binding activity%2C role in RNA metabolic process%2C mitochondrial large ribosomal subunit assembly and mitochondrial matrix%2C mitochondrion localization;ebi_biotype=protein_coding
CAGL0F07359g	11167.7	0.198553	0.041019	4.8405	1.29515e-06	6.46589e-06	protein_coding_gene	ChrF_C_glabrata_CBS138	717476	718774	-		Ortholog of S. cerevisiae : YGL117W and Saccharomyces cerevisiae S288C : YGL117W;ebi_biotype=protein_coding
CAGL0L10648g	7752.96	-0.215995	0.0446283	-4.83987	1.29923e-06	6.4801e-06	protein_coding_gene	ChrL_C_glabrata_CBS138	1139273	1141055	+		Ortholog(s) have cyclin-dependent protein serine/threonine kinase regulator activity and role in regulation of cyclin-dependent protein serine/threonine kinase activity%2C traversing start control point of mitotic cell cycle;ebi_biotype=protein_coding
CAGL0F05027g	912.622	-0.611409	0.126366	-4.83838	1.30902e-06	6.52271e-06	protein_coding_gene	ChrF_C_glabrata_CBS138	512213	512984	-		Ortholog(s) have mitochondrion localization;ebi_biotype=protein_coding
CAGL0F01991g	2513.04	0.291814	0.0603544	4.83501	1.33139e-06	6.62791e-06	protein_coding_gene	ChrF_C_glabrata_CBS138	192758	193797	-		Ortholog of S. cerevisiae : YLR050C%2C C. albicans SC5314 : C7_00760C_A%2C C. parapsilosis CDC317 : CPAR2_703230%2C C. auris B8441 : B9J08_003284 and Candida tenuis NRRL Y-1498 : CANTEDRAFT_117826;ebi_biotype=protein_coding
CAGL0F01859g	887.997	0.559568	0.116061	4.82133	1.42601e-06	7.0922e-06	protein_coding_gene	ChrF_C_glabrata_CBS138	183177	185843	+		Ortholog(s) have role in ascospore wall assembly and cytoplasm%2C prospore membrane localization;ebi_biotype=protein_coding
CAGL0M08250g	7100.44	0.165108	0.0342525	4.82032	1.43327e-06	7.12158e-06	protein_coding_gene	ChrM_C_glabrata_CBS138	820847	823260	+		Ortholog(s) have zinc ion transmembrane transporter activity%2C role in cellular zinc ion homeostasis%2C zinc ion transport and fungal-type vacuole membrane localization;ebi_biotype=protein_coding
CAGL0L05302g	7576.87	0.229462	0.0476094	4.81967	1.43798e-06	7.13821e-06	protein_coding_gene	ChrL_C_glabrata_CBS138	589695	592565	-		Ortholog(s) have phosphopantothenoylcysteine decarboxylase activity%2C role in coenzyme A biosynthetic process and CoA-synthesizing protein complex%2C phosphopantothenoylcysteine decarboxylase complex localization;ebi_biotype=protein_coding
CAGL0B03509g	11458.7	-0.225691	0.0468933	-4.81287	1.48779e-06	7.37847e-06	protein_coding_gene	ChrB_C_glabrata_CBS138	349607	352747	-		Ortholog(s) have protein serine/threonine kinase activity;ebi_biotype=protein_coding
CAGL0H00308g	6339.54	0.213554	0.0443835	4.81156	1.49756e-06	7.41994e-06	protein_coding_gene	ChrH_C_glabrata_CBS138	21549	23277	-		Ortholog(s) have chromatin binding activity and role in positive regulation of transcription elongation from RNA polymerase II promoter;ebi_biotype=protein_coding
CAGL0L01001g	9984.7	-0.228351	0.0474853	-4.80887	1.51785e-06	7.51337e-06	protein_coding_gene	ChrL_C_glabrata_CBS138	115764	119884	-		Ortholog(s) have role in deadenylation-dependent decapping of nuclear-transcribed mRNA and nuclear-transcribed mRNA poly(A) tail shortening%2C more;ebi_biotype=protein_coding
CAGL0B04961g	14456	0.15686	0.032621	4.80855	1.52031e-06	7.51591e-06	protein_coding_gene	ChrB_C_glabrata_CBS138	482870	484922	+	DPH5	Ortholog(s) have diphthine synthase activity and role in peptidyl-diphthamide biosynthetic process from peptidyl-histidine;ebi_biotype=protein_coding
CAGL0L01485g	32246.7	0.145442	0.0302472	4.80843	1.52123e-06	7.51591e-06	protein_coding_gene	ChrL_C_glabrata_CBS138	165093	167045	-		Putative protein of the ER membrane involved in hexose transporter secretion%2C gene is upregulated in azole-resistant strain;ebi_biotype=protein_coding
CAGL0L08294g	6990.43	-0.249748	0.0520454	-4.79866	1.59731e-06	7.88435e-06	protein_coding_gene	ChrL_C_glabrata_CBS138	915428	919447	+		Ortholog(s) have role in axial cellular bud site selection and cell division site%2C cellular bud neck%2C cellular bud neck septin ring%2C incipient cellular bud site%2C integral component of plasma membrane localization;ebi_biotype=protein_coding
CAGL0A01826g	294.782	-1.057	0.220304	-4.79792	1.60318e-06	7.90592e-06	protein_coding_gene	ChrA_C_glabrata_CBS138	183870	185907	-	HXT5	Ortholog(s) have glucose transmembrane transporter activity%2C role in glucose transmembrane transport and plasma membrane localization;ebi_biotype=protein_coding
CAGL0L07788g	8482.44	-0.215966	0.0450417	-4.79479	1.62846e-06	8.02303e-06	protein_coding_gene	ChrL_C_glabrata_CBS138	858047	859228	+		Ortholog(s) have cytoskeletal protein binding%2C lipid binding activity;ebi_biotype=protein_coding
CAGL0M07634g	2100.48	0.605572	0.126407	4.79064	1.66246e-06	8.18287e-06	protein_coding_gene	ChrM_C_glabrata_CBS138	763837	764760	+		Ortholog(s) have role in pseudohyphal growth and cytosol%2C nucleus localization;ebi_biotype=protein_coding
CAGL0L01507g	8075.95	0.230277	0.0480716	4.79029	1.6654e-06	8.18966e-06	protein_coding_gene	ChrL_C_glabrata_CBS138	167153	171316	+	RSE1	Ortholog(s) have U2 snRNA binding activity%2C role in mRNA splicing%2C via spliceosome%2C spliceosomal complex assembly and U2 snRNP%2C U2-type prespliceosome localization;ebi_biotype=protein_coding
CAGL0J00105g	24.5484	2.7955	0.583751	4.78885	1.67737e-06	8.24077e-06	protein_coding_gene	ChrJ_C_glabrata_CBS138	1577	2602	-		Protein of unknown function;ebi_biotype=protein_coding
CAGL0F00671g	18279.3	-0.155423	0.0325216	-4.77907	1.76106e-06	8.64387e-06	protein_coding_gene	ChrF_C_glabrata_CBS138	73793	78718	-		Ortholog(s) have actin filament binding%2C actin-dependent ATPase activity%2C calmodulin binding%2C microfilament motor activity;ebi_biotype=protein_coding
CAGL0G04455g	147.745	1.63026	0.341173	4.77838	1.76709e-06	8.66534e-06	protein_coding_gene	ChrG_C_glabrata_CBS138	426386	428641	+		Ortholog(s) have protein kinase activity%2C role in negative regulation of DNA replication origin binding%2C protein phosphorylation%2C regulation of meiotic nuclear division and nucleus localization;ebi_biotype=protein_coding
CAGL0D01056g	1776.41	-0.37316	0.0781858	-4.77274	1.81738e-06	8.90365e-06	protein_coding_gene	ChrD_C_glabrata_CBS138	123376	125357	-	MCH1	Ortholog(s) have fungal-type vacuole membrane localization;ebi_biotype=protein_coding
CAGL0C01903g	2295.08	0.34474	0.072276	4.76977	1.84438e-06	9.02746e-06	protein_coding_gene	ChrC_C_glabrata_CBS138	199316	201968	-		Ortholog(s) have DNA binding%2C ubiquitin protein ligase activity;ebi_biotype=protein_coding
CAGL0L08008g	20640.3	0.18235	0.0382586	4.76626	1.87679e-06	9.17754e-06	protein_coding_gene	ChrL_C_glabrata_CBS138	875742	875861	+		Ortholog(s) have enzyme regulator activity%2C role in positive regulation of ATPase activity and membrane%2C plasma membrane localization;ebi_biotype=protein_coding
CAGL0L06402g	15779.4	0.145442	0.0305343	4.76325	1.90503e-06	9.30699e-06	protein_coding_gene	ChrL_C_glabrata_CBS138	719842	725739	+	YCF1	Ortholog(s) have ABC-type glutathione S-conjugate transporter activity%2C ABC-type phytochelatin transporter activity%2C bilirubin transmembrane transporter activity;ebi_biotype=protein_coding
CAGL0I09306g	1641.37	0.426007	0.0894959	4.76007	1.93524e-06	9.44575e-06	protein_coding_gene	ChrI_C_glabrata_CBS138	897194	898545	-		Ortholog(s) have guanyl nucleotide binding activity and role in Golgi organization;ebi_biotype=protein_coding
CAGL0D05896g	13983.1	-0.140985	0.0296218	-4.75951	1.9406e-06	9.46315e-06	protein_coding_gene	ChrD_C_glabrata_CBS138	560185	562860	+		Ortholog(s) have protein self-association%2C protein-containing complex binding activity;ebi_biotype=protein_coding
CAGL0J06088g	775.834	-0.515316	0.108307	-4.75792	1.95594e-06	9.52908e-06	protein_coding_gene	ChrJ_C_glabrata_CBS138	577061	577650	-		Ortholog of S. cerevisiae : YNL162W-A and Saccharomyces cerevisiae S288C : YNL162W-A;ebi_biotype=protein_coding
CAGL0E06468g	3200.82	-0.29001	0.0609939	-4.75474	1.98704e-06	9.6716e-06	protein_coding_gene	ChrE_C_glabrata_CBS138	646843	649187	+		Ortholog(s) have L-arginine transmembrane transporter activity%2C L-glutamine transmembrane transporter activity and L-histidine transmembrane transporter activity%2C more;ebi_biotype=protein_coding
CAGL0I07909g	7373.06	0.220907	0.0465369	4.74691	2.06545e-06	1.0044e-05	protein_coding_gene	ChrI_C_glabrata_CBS138	763876	773363	+		Ortholog(s) have GTPase activator activity;ebi_biotype=protein_coding
CAGL0I10769g	5509.07	0.202639	0.0427231	4.74307	2.10504e-06	1.0227e-05	protein_coding_gene	ChrI_C_glabrata_CBS138	1064746	1066412	-	MCM1	Has domain(s) with predicted DNA binding%2C protein dimerization activity;ebi_biotype=protein_coding
CAGL0J00825g	19132.2	-0.245216	0.0517132	-4.74185	2.11777e-06	1.02793e-05	protein_coding_gene	ChrJ_C_glabrata_CBS138	87530	89978	+		Ortholog(s) have GTPase activator activity%2C role in activation of GTPase activity and endosome%2C trans-Golgi network localization;ebi_biotype=protein_coding
CAGL0F06897g	3860.41	-0.279091	0.0588783	-4.74013	2.13577e-06	1.03571e-05	protein_coding_gene	ChrF_C_glabrata_CBS138	675245	676334	-		Putative protein with alcohol dehydrogenase domain%2C gene is downregulated in azole-resistant strain;ebi_biotype=protein_coding
CAGL0G02343g	1926.88	0.361091	0.0762133	4.7379	2.15942e-06	1.04621e-05	protein_coding_gene	ChrG_C_glabrata_CBS138	206850	207887	-	TVP38	Ortholog(s) have role in mitotic spindle elongation%2C vesicle-mediated transport and integral component of Golgi membrane localization;ebi_biotype=protein_coding
CAGL0M05929g	4840.51	-0.285886	0.0605085	-4.72472	2.30428e-06	1.11434e-05	protein_coding_gene	ChrM_C_glabrata_CBS138	624622	626593	-	PAM17	Ortholog(s) have role in protein import into mitochondrial matrix and PAM complex%2C Tim23 associated import motor localization;ebi_biotype=protein_coding
CAGL0J00451g	5173.87	1.3424	0.284156	4.72419	2.31036e-06	1.11625e-05	protein_coding_gene	ChrJ_C_glabrata_CBS138	34448	38851	-	GPD1	Putative glyceraldehyde-3-phosphate dehydrogenase%2C protein differentially expressed in azole resistant strain%2C expression downregulated in biofilm vs planktonic cell culture;ebi_biotype=protein_coding
CAGL0F00803g	5899.02	0.191323	0.0405172	4.72203	2.33506e-06	1.12714e-05	protein_coding_gene	ChrF_C_glabrata_CBS138	88417	91255	+	GAL11B	Component of the transcriptional Mediator complex that provides interfaces between RNA polymerase II and upstream activator proteins%2C one of the two Gal11p homologs of S. cerevisiae Gal11p present in C. glabrata;ebi_biotype=protein_coding
CAGL0K06501g	1809.98	0.338641	0.0717218	4.72159	2.34004e-06	1.12851e-05	protein_coding_gene	ChrK_C_glabrata_CBS138	639952	641362	-		Ortholog(s) have SNAP receptor activity%2C role in endocytosis%2C vesicle fusion and SNARE complex%2C endosome%2C trans-Golgi network localization;ebi_biotype=protein_coding
CAGL0H08541g	28939.7	0.296685	0.0629225	4.71508	2.41612e-06	1.16413e-05	protein_coding_gene	ChrH_C_glabrata_CBS138	836300	836788	+		Ortholog(s) have DNA binding%2C bending activity;ebi_biotype=protein_coding
CAGL0G05357g	3385.49	0.452238	0.0960141	4.71012	2.47572e-06	1.19175e-05	protein_coding_gene	ChrG_C_glabrata_CBS138	504288	505161	-		Protein of unknown function;ebi_biotype=protein_coding
CAGL0M08404g	7143.16	0.212346	0.045142	4.70395	2.5518e-06	1.22725e-05	protein_coding_gene	ChrM_C_glabrata_CBS138	836650	838403	-		Ortholog(s) have cAMP-dependent protein kinase activity;ebi_biotype=protein_coding
CAGL0C02541g	17590.8	0.18261	0.0388544	4.69985	2.60355e-06	1.25099e-05	protein_coding_gene	ChrC_C_glabrata_CBS138	255537	258821	+		Ortholog(s) have TFIID-class transcription factor complex binding%2C chromatin binding%2C lysine-acetylated histone binding activity;ebi_biotype=protein_coding
CAGL0K01683g	11976.9	-0.21815	0.0465196	-4.68942	2.73983e-06	1.31527e-05	protein_coding_gene	ChrK_C_glabrata_CBS138	150067	151766	+	GPD1	Putative cytoplasmic glycerol-3-phosphate dehydrogenase (NAD+)%2C protein abundance increased in ace2 mutant cells;ebi_biotype=protein_coding
CAGL0L08448g	42973.1	-0.153349	0.0327069	-4.68859	2.75099e-06	1.31904e-05	protein_coding_gene	ChrL_C_glabrata_CBS138	926874	929265	-		Ortholog(s) have role in eisosome assembly%2C negative regulation of protein phosphorylation%2C negative regulation of sphingolipid biosynthetic process and plasma membrane organization%2C more;ebi_biotype=protein_coding
CAGL0M08800g	8806.24	-0.175665	0.0374675	-4.68846	2.75272e-06	1.31904e-05	protein_coding_gene	ChrM_C_glabrata_CBS138	876874	879479	+	YAP6	bZIP domain-containing protein;ebi_biotype=protein_coding
CAGL0K09966g	36171	-0.116407	0.0248424	-4.68583	2.78833e-06	1.33489e-05	protein_coding_gene	ChrK_C_glabrata_CBS138	974342	977121	-	PRT1	Translation initiation factor eIF3 subunit;ebi_biotype=protein_coding
CAGL0J00935g	6721.61	-0.321987	0.0688374	-4.6775	2.90394e-06	1.38897e-05	protein_coding_gene	ChrJ_C_glabrata_CBS138	95424	96680	-	PAM18	Ortholog(s) have ATPase activator activity%2C role in protein import into mitochondrial matrix and PAM complex%2C Tim23 associated import motor%2C TIM23 mitochondrial import inner membrane translocase complex localization;ebi_biotype=protein_coding
CAGL0J10494g	1291.18	-0.964749	0.206501	-4.67189	2.98444e-06	1.42617e-05	protein_coding_gene	ChrJ_C_glabrata_CBS138	1028561	1030575	+		Has domain(s) with predicted adenine phosphoribosyltransferase activity%2C role in adenine salvage%2C nucleoside metabolic process and cytoplasm localization;ebi_biotype=protein_coding
CAGL0B01122g	55802.2	-0.199984	0.0428177	-4.67059	3.00332e-06	1.43389e-05	protein_coding_gene	ChrB_C_glabrata_CBS138	99633	102165	+	SAM1	S-adenosylmethionine synthetase;ebi_biotype=protein_coding
CAGL0J03476g	17377.8	-0.2164	0.0463658	-4.66723	3.0529e-06	1.45623e-05	protein_coding_gene	ChrJ_C_glabrata_CBS138	334477	336948	+		Ortholog(s) have role in protein-RNA complex remodeling%2C ribosomal large subunit assembly and nucleolus localization;ebi_biotype=protein_coding
CAGL0A03300g	61.9795	1.90445	0.408385	4.66337	3.11066e-06	1.48244e-05	protein_coding_gene	ChrA_C_glabrata_CBS138	335727	338560	-		Ortholog(s) have mRNA (N6-adenosine)-methyltransferase activity and role in mRNA methylation%2C meiotic DNA replication initiation%2C meiotic cell cycle%2C negative regulation of pseudohyphal growth;ebi_biotype=protein_coding
CAGL0M04807g	16634.2	0.134276	0.0287992	4.66248	3.1242e-06	1.48683e-05	protein_coding_gene	ChrM_C_glabrata_CBS138	514819	520193	-	SNF2	Component of the chromatin remodelling Swi/Snf complex%2C involved in regulation of biofilm formation;ebi_biotype=protein_coding
CAGL0G03245g	39655.2	-0.14551	0.0312093	-4.66239	3.12554e-06	1.48683e-05	protein_coding_gene	ChrG_C_glabrata_CBS138	305419	307917	-		Ortholog(s) have role in cellular response to misfolded protein;ebi_biotype=protein_coding
CAGL0L02519g	3322.98	-0.29395	0.063062	-4.66129	3.14237e-06	1.49348e-05	protein_coding_gene	ChrL_C_glabrata_CBS138	297066	300357	-		Has domain(s) with predicted transmembrane transporter activity%2C role in transmembrane transport and integral component of membrane localization;ebi_biotype=protein_coding
CAGL0I00638g	2282.15	0.363198	0.0780136	4.65557	3.2309e-06	1.53416e-05	protein_coding_gene	ChrI_C_glabrata_CBS138	47037	47936	+		Ortholog(s) have role in ubiquinone-6 biosynthetic process and mitochondrion localization;ebi_biotype=protein_coding
CAGL0M02695g	217709	-0.101351	0.0217708	-4.65535	3.23433e-06	1.5344e-05	protein_coding_gene	ChrM_C_glabrata_CBS138	308105	309236	+		Ortholog(s) have 5S rRNA binding activity%2C role in ribosomal large subunit assembly and cytosolic large ribosomal subunit localization;ebi_biotype=protein_coding
CAGL0H04499g	3413.89	0.324454	0.0697078	4.65449	3.24783e-06	1.53942e-05	protein_coding_gene	ChrH_C_glabrata_CBS138	426688	428484	-		Ortholog(s) have ATPase activator activity%2C role in ubiquitin-dependent ERAD pathway and endoplasmic reticulum membrane localization;ebi_biotype=protein_coding
CAGL0I04510g	20942.2	0.209643	0.0450546	4.65307	3.27024e-06	1.54864e-05	protein_coding_gene	ChrI_C_glabrata_CBS138	402615	404184	-		Ortholog(s) have cellular bud membrane%2C mating projection membrane%2C plasma membrane localization;ebi_biotype=protein_coding
CAGL0K09922g	8893.93	-0.184891	0.0397446	-4.65197	3.28781e-06	1.55556e-05	protein_coding_gene	ChrK_C_glabrata_CBS138	970151	972143	+	VTS1	Ortholog(s) have RNA binding%2C flap-structured DNA binding activity and role in nuclear-transcribed mRNA catabolic process%2C nuclear-transcribed mRNA poly(A) tail shortening%2C positive regulation of endodeoxyribonuclease activity;ebi_biotype=protein_coding
CAGL0E06028g	5674.69	-0.229802	0.0494165	-4.65031	3.31431e-06	1.56668e-05	protein_coding_gene	ChrE_C_glabrata_CBS138	597983	599136	+	ALG5	Ortholog(s) have dolichyl-phosphate beta-glucosyltransferase activity and role in dolichol-linked oligosaccharide biosynthetic process;ebi_biotype=protein_coding
CAGL0E04554g	327.516	-0.910579	0.196027	-4.64517	3.39789e-06	1.60474e-05	protein_coding_gene	ChrE_C_glabrata_CBS138	438326	440839	+		Putative protein%2C gene is upregulated in azole-resistant strain;ebi_biotype=protein_coding
CAGL0M08778g	617.726	0.638048	0.137399	4.64378	3.42099e-06	1.6142e-05	protein_coding_gene	ChrM_C_glabrata_CBS138	873193	874006	+	SWM1	Ortholog(s) have ubiquitin protein ligase activity%2C role in anaphase-promoting complex assembly%2C ascospore wall assembly%2C regulation of mitotic metaphase/anaphase transition and anaphase-promoting complex%2C nucleus localization;ebi_biotype=protein_coding
CAGL0L08492g	6518.48	0.246637	0.05313	4.64213	3.44834e-06	1.62565e-05	protein_coding_gene	ChrL_C_glabrata_CBS138	931003	932405	+		Ortholog of S. cerevisiae : YPR148C and Saccharomyces cerevisiae S288C : YPR148C;ebi_biotype=protein_coding
CAGL0G08294g	4935.8	-0.26889	0.0579353	-4.64121	3.46382e-06	1.63148e-05	protein_coding_gene	ChrG_C_glabrata_CBS138	783689	785183	-		Ortholog(s) have role in mitotic sister chromatid cohesion%2C protein import into nucleus;ebi_biotype=protein_coding
CAGL0E03630g	511.356	0.674616	0.145827	4.62614	3.72544e-06	1.75313e-05	protein_coding_gene	ChrE_C_glabrata_CBS138	335024	338127	-		Ortholog(s) have RNA binding activity and role in meiotic cell cycle%2C premeiotic DNA replication%2C reciprocal meiotic recombination%2C sporulation resulting in formation of a cellular spore;ebi_biotype=protein_coding
CAGL0C02959g	18726	0.137331	0.0297058	4.62304	3.78163e-06	1.77798e-05	protein_coding_gene	ChrC_C_glabrata_CBS138	291637	294615	-		Ortholog(s) have phosphatidylinositol-3%2C5-bisphosphate binding%2C proton-transporting ATPase activity%2C rotational mechanism activity;ebi_biotype=protein_coding
CAGL0K11638g	111.181	1.15481	0.25022	4.61519	3.92732e-06	1.84482e-05	protein_coding_gene	ChrK_C_glabrata_CBS138	1124172	1125950	-		Ortholog of S. cerevisiae : DGR2 and Saccharomyces cerevisiae S288C : YKL121W;ebi_biotype=protein_coding
CAGL0B02761g	5132.44	0.224723	0.048703	4.61416	3.94687e-06	1.85235e-05	protein_coding_gene	ChrB_C_glabrata_CBS138	265917	267767	+		Ortholog(s) have hydrolase activity%2C acting on ester bonds%2C phosphoprotein phosphatase activity;ebi_biotype=protein_coding
CAGL0M07403g	4843.65	0.267741	0.0580728	4.61043	4.01835e-06	1.88421e-05	protein_coding_gene	ChrM_C_glabrata_CBS138	746762	748962	+	OAZ1	Ortholog(s) have ornithine decarboxylase inhibitor activity and role in negative regulation of translational frameshifting%2C regulation of proteasomal protein catabolic process;ebi_biotype=protein_coding
CAGL0K00517g	15551.1	0.137977	0.0299532	4.6064	4.09695e-06	1.91935e-05	protein_coding_gene	ChrK_C_glabrata_CBS138	55465	63484	-		Ortholog(s) have protein serine/threonine kinase activity;ebi_biotype=protein_coding
CAGL0G08690g	6073.65	-0.190189	0.0413334	-4.60134	4.19786e-06	1.96487e-05	protein_coding_gene	ChrG_C_glabrata_CBS138	822599	823841	-		Ortholog(s) have acylglycerone-phosphate reductase activity%2C triglyceride lipase activity%2C role in phosphatidic acid biosynthetic process%2C triglyceride catabolic process and endoplasmic reticulum%2C lipid droplet localization;ebi_biotype=protein_coding
CAGL0D01100g	8799.16	0.220647	0.0479863	4.59813	4.26303e-06	1.99359e-05	protein_coding_gene	ChrD_C_glabrata_CBS138	128986	131767	-		Has domain(s) with predicted 6-phosphofructo-2-kinase activity%2C ATP binding%2C catalytic activity and role in fructose 2%2C6-bisphosphate metabolic process%2C fructose metabolic process;ebi_biotype=protein_coding
CAGL0D04840g	2475.51	-0.456422	0.0993283	-4.59508	4.32582e-06	2.02116e-05	protein_coding_gene	ChrD_C_glabrata_CBS138	471185	472447	+		Ortholog(s) have role in Group I intron splicing%2C mitochondrial mRNA processing;ebi_biotype=protein_coding
CAGL0K06105g	1219.22	-0.609561	0.13276	-4.59144	4.40193e-06	2.05489e-05	protein_coding_gene	ChrK_C_glabrata_CBS138	594594	596470	-		Ortholog of S. cerevisiae : BOP2 and Saccharomyces cerevisiae S288C : YLR267W;ebi_biotype=protein_coding
CAGL0F05709g	1989.7	-0.476568	0.103887	-4.58738	4.48839e-06	2.09338e-05	protein_coding_gene	ChrF_C_glabrata_CBS138	573084	574255	+	ATC1	Ortholog(s) have role in bipolar cellular bud site selection%2C cellular cation homeostasis and nucleus localization;ebi_biotype=protein_coding
CAGL0F03839g	2010.12	-0.375338	0.0819552	-4.57979	4.65436e-06	2.16887e-05	protein_coding_gene	ChrF_C_glabrata_CBS138	371940	373789	+		Ortholog of S. cerevisiae : YMR209C%2C C. albicans SC5314 : C1_09520C_A%2C C. dubliniensis CD36 : Cd36_08980%2C C. parapsilosis CDC317 : CPAR2_301660 and C. auris B8441 : B9J08_005530;ebi_biotype=protein_coding
CAGL0E06380g	2941.07	0.462202	0.101047	4.57412	4.78235e-06	2.22653e-05	protein_coding_gene	ChrE_C_glabrata_CBS138	641247	644137	-		Ortholog(s) have ATP-dependent NAD(P)H-hydrate dehydratase activity and role in nicotinamide nucleotide metabolic process;ebi_biotype=protein_coding
CAGL0I02948g	6118.23	0.294925	0.0644872	4.57339	4.79901e-06	2.2323e-05	protein_coding_gene	ChrI_C_glabrata_CBS138	258388	259537	-		Ortholog(s) have role in retrograde vesicle-mediated transport%2C Golgi to endoplasmic reticulum and SNARE complex%2C endoplasmic reticulum%2C integral component of membrane%2C peroxisome localization;ebi_biotype=protein_coding
CAGL0C01595g	13643.8	-0.281647	0.0616555	-4.56807	4.92225e-06	2.2876e-05	protein_coding_gene	ChrC_C_glabrata_CBS138	172187	174127	+		Ortholog(s) have glutaminase activity%2C imidazoleglycerol-phosphate synthase activity and role in histidine biosynthetic process;ebi_biotype=protein_coding
CAGL0M08074g	6155.95	-0.262865	0.0575868	-4.56468	5.00264e-06	2.32291e-05	protein_coding_gene	ChrM_C_glabrata_CBS138	806103	809089	+		Protein of unknown function;ebi_biotype=protein_coding
CAGL0M00528g	7489.03	0.259176	0.0567813	4.56445	5.00803e-06	2.32335e-05	protein_coding_gene	ChrM_C_glabrata_CBS138	63559	65617	-		Ortholog(s) have mannosyl-oligosaccharide 1%2C2-alpha-mannosidase activity and role in protein deglycosylation involved in glycoprotein catabolic process%2C ubiquitin-dependent ERAD pathway%2C ubiquitin-dependent glycoprotein ERAD pathway;ebi_biotype=protein_coding
CAGL0L07414g	5432.89	0.248633	0.0545367	4.559	5.13987e-06	2.38241e-05	protein_coding_gene	ChrL_C_glabrata_CBS138	818755	820293	-		Ortholog(s) have SUMO transferase activity%2C role in DNA repair and Smc5-Smc6 complex localization;ebi_biotype=protein_coding
CAGL0G07128g	2920.27	0.286229	0.0628234	4.55609	5.21145e-06	2.41346e-05	protein_coding_gene	ChrG_C_glabrata_CBS138	675523	677453	+		Ortholog(s) have SUMO transferase activity%2C role in DNA repair and Smc5-Smc6 complex localization;ebi_biotype=protein_coding
CAGL0B02981g	3959.13	0.29698	0.0651892	4.55567	5.22184e-06	2.41614e-05	protein_coding_gene	ChrB_C_glabrata_CBS138	294927	296054	+		Protein of unknown function;ebi_biotype=protein_coding
CAGL0I01012g	2444.79	0.365446	0.0802327	4.55482	5.24294e-06	2.42376e-05	protein_coding_gene	ChrI_C_glabrata_CBS138	82679	83817	-	PEP12	Ortholog(s) have SNAP receptor activity and role in Golgi to vacuole transport%2C cytoplasm to vacuole transport by the Cvt pathway%2C macroautophagy%2C vacuole inheritance;ebi_biotype=protein_coding
CAGL0M01474g	11432.2	0.170563	0.0374548	4.55384	5.26747e-06	2.43296e-05	protein_coding_gene	ChrM_C_glabrata_CBS138	169837	170875	+		Ortholog(s) have TBP-class protein binding%2C chromatin binding%2C transcription coactivator activity%2C transcription corepressor activity;ebi_biotype=protein_coding
CAGL0L10362g	6728.23	0.221461	0.0486514	4.55199	5.31407e-06	2.45232e-05	protein_coding_gene	ChrL_C_glabrata_CBS138	1108766	1109883	-		Ortholog of S. cerevisiae : YOR062C and Saccharomyces cerevisiae S288C : YOR062C;ebi_biotype=protein_coding
CAGL0F03993g	1184.31	2.08318	0.457691	4.5515	5.32658e-06	2.45594e-05	protein_coding_gene	ChrF_C_glabrata_CBS138	390811	392557	+	ERG8	Ortholog(s) have phosphomevalonate kinase activity;ebi_biotype=protein_coding
CAGL0G03883g	9532.45	-0.298537	0.0655961	-4.55114	5.33551e-06	2.4579e-05	protein_coding_gene	ChrG_C_glabrata_CBS138	366731	370684	-		Ortholog(s) have ADP binding%2C ATP binding%2C ATPase activity%2C chaperone binding%2C misfolded protein binding%2C unfolded protein binding activity;ebi_biotype=protein_coding
CAGL0M10153g	217.591	1.03084	0.226522	4.55073	5.34596e-06	2.46055e-05	protein_coding_gene	ChrM_C_glabrata_CBS138	1010429	1013917	-		Ortholog(s) have protein serine/threonine kinase activity;ebi_biotype=protein_coding
CAGL0L02959g	1821.42	0.417378	0.0917528	4.54894	5.39166e-06	2.47941e-05	protein_coding_gene	ChrL_C_glabrata_CBS138	346700	348784	+		Ortholog(s) have ubiquitin protein ligase binding activity%2C role in endocytosis%2C positive regulation of ubiquitin-dependent endocytosis%2C regulation of intracellular transport and early endosome%2C late endosome localization;ebi_biotype=protein_coding
CAGL0F08547g	123465	-0.120338	0.0264849	-4.54366	5.52851e-06	2.54011e-05	protein_coding_gene	ChrF_C_glabrata_CBS138	851792	853270	-	EFB1	Translation elongation factor eEF1beta%2C protein abundance decreased in ace2 mutant cells;ebi_biotype=protein_coding
CAGL0K12562g	6594.08	0.206569	0.0454753	4.54245	5.56052e-06	2.55259e-05	protein_coding_gene	ChrK_C_glabrata_CBS138	1233398	1240929	+	RIM15	Ortholog(s) have protein kinase activity%2C protein serine/threonine kinase activity;ebi_biotype=protein_coding
CAGL0C02827g	4475.05	0.223747	0.0493124	4.53734	5.69687e-06	2.61289e-05	protein_coding_gene	ChrC_C_glabrata_CBS138	282117	283587	+	DSE3	Ortholog of S. cerevisiae : DSE3 and Saccharomyces cerevisiae S288C : YOR264W;ebi_biotype=protein_coding
CAGL0I06160g	69723.9	0.117524	0.0259214	4.53388	5.79111e-06	2.65379e-05	protein_coding_gene	ChrI_C_glabrata_CBS138	590653	591865	+	PIR4	Pir protein family member%2C putative cell wall component;ebi_biotype=protein_coding
CAGL0L07810g	17543.1	-0.164154	0.0362188	-4.53228	5.83491e-06	2.67153e-05	protein_coding_gene	ChrL_C_glabrata_CBS138	858680	863346	-		Ortholog(s) have role in cellular potassium ion homeostasis;ebi_biotype=protein_coding
CAGL0G01386g	2958.44	0.319566	0.0705686	4.52845	5.94179e-06	2.7181e-05	protein_coding_gene	ChrG_C_glabrata_CBS138	132003	134571	-		Ortholog(s) have role in TOR signaling%2C actin cytoskeleton organization%2C actin filament bundle assembly%2C eisosome assembly%2C endosomal transport and establishment or maintenance of actin cytoskeleton polarity%2C more;ebi_biotype=protein_coding
CAGL0K04939g	1635.26	-0.455309	0.100561	-4.52769	5.96315e-06	2.72549e-05	protein_coding_gene	ChrK_C_glabrata_CBS138	479714	481060	-		Ortholog(s) have endopolyphosphatase activity%2C role in polyphosphate catabolic process and fungal-type vacuole%2C vacuolar lumen localization;ebi_biotype=protein_coding
CAGL0J11242g	2924.57	-0.276215	0.0613224	-4.50431	6.65896e-06	3.04087e-05	protein_coding_gene	ChrJ_C_glabrata_CBS138	1094665	1096107	+		Ortholog(s) have GTPase activity%2C role in cell death in response to hydrogen peroxide and endomembrane system%2C fungal-type vacuole membrane%2C plasma membrane localization;ebi_biotype=protein_coding
CAGL0M02497g	52003.1	-0.211771	0.0470257	-4.50331	6.69043e-06	3.05258e-05	protein_coding_gene	ChrM_C_glabrata_CBS138	289150	290574	+		Ortholog(s) have structural constituent of ribosome activity%2C role in cytoplasmic translation and cytosolic large ribosomal subunit localization;ebi_biotype=protein_coding
CAGL0H04939g	240.159	-1.01558	0.225627	-4.50114	6.75915e-06	3.08126e-05	protein_coding_gene	ChrH_C_glabrata_CBS138	470067	473005	-	FBP1	Ortholog(s) have fructose 1%2C6-bisphosphate 1-phosphatase activity%2C role in gluconeogenesis%2C reactive oxygen species metabolic process and cytosol%2C periplasmic space localization;ebi_biotype=protein_coding
CAGL0G09603g	5017.34	0.271791	0.0604205	4.49833	6.84909e-06	3.11816e-05	protein_coding_gene	ChrG_C_glabrata_CBS138	917467	918291	-		Putative protein%2C gene is upregulated in azole-resistant strain;ebi_biotype=protein_coding
CAGL0A01848g	11604	0.1915	0.0425724	4.49824	6.85198e-06	3.11816e-05	protein_coding_gene	ChrA_C_glabrata_CBS138	187468	190927	-		Ortholog(s) have role in COPII-coated vesicle cargo loading and COPII vesicle coat localization;ebi_biotype=protein_coding
CAGL0B00286g	19529.1	-0.159144	0.0354015	-4.49541	6.94373e-06	3.15717e-05	protein_coding_gene	ChrB_C_glabrata_CBS138	9115	15952	-		Ortholog(s) have L-serine ammonia-lyase activity%2C L-threonine ammonia-lyase activity%2C role in L-serine catabolic process%2C threonine catabolic process and mitochondrial nucleoid localization;ebi_biotype=protein_coding
CAGL0D00506g	2494.97	0.389379	0.0867343	4.48933	7.1449e-06	3.24583e-05	protein_coding_gene	ChrD_C_glabrata_CBS138	60937	62243	+		Ortholog of S. cerevisiae : LOT5%2C C. albicans SC5314 : C1_03040W_A%2C C. dubliniensis CD36 : Cd36_02840%2C C. parapsilosis CDC317 : CPAR2_110230 and C. auris B8441 : B9J08_004951;ebi_biotype=protein_coding
CAGL0M07381g	15490.9	0.143616	0.0320079	4.48688	7.22728e-06	3.28041e-05	protein_coding_gene	ChrM_C_glabrata_CBS138	744323	746708	-		Ortholog(s) have mannosylphosphate transferase activity%2C role in fungal-type cell wall organization%2C protein N-linked glycosylation and membrane localization;ebi_biotype=protein_coding
CAGL0L06072g	670.236	-0.646226	0.144045	-4.48629	7.24751e-06	3.28675e-05	protein_coding_gene	ChrL_C_glabrata_CBS138	681292	683734	-		Has domain(s) with predicted nucleic acid binding activity;ebi_biotype=protein_coding
CAGL0B04851g	8443.22	0.216505	0.0482752	4.48481	7.29783e-06	3.30671e-05	protein_coding_gene	ChrB_C_glabrata_CBS138	463132	468954	-		Has domain(s) with predicted guanyl-nucleotide exchange factor activity%2C role in regulation of Rho protein signal transduction and intracellular anatomical structure localization;ebi_biotype=protein_coding
CAGL0M05665g	2639.59	-0.412752	0.0920662	-4.48321	7.35285e-06	3.32616e-05	protein_coding_gene	ChrM_C_glabrata_CBS138	604668	605377	+		Ortholog(s) have endopeptidase inhibitor activity%2C role in regulation of proteolysis%2C vacuole fusion%2C non-autophagic and cytosol localization;ebi_biotype=protein_coding
CAGL0D01122g	8483.15	0.193566	0.0431759	4.48319	7.35344e-06	3.32616e-05	protein_coding_gene	ChrD_C_glabrata_CBS138	131850	133593	+	ALG11	Ortholog(s) have GDP-Man:Man3GlcNAc2-PP-Dol alpha-1%2C2-mannosyltransferase activity%2C alpha-1%2C2-mannosyltransferase activity;ebi_biotype=protein_coding
CAGL0M03685g	2934.43	-0.296079	0.0661562	-4.47546	7.62483e-06	3.44595e-05	protein_coding_gene	ChrM_C_glabrata_CBS138	413053	415015	-		Has domain(s) with predicted mitochondrion localization;ebi_biotype=protein_coding
CAGL0M12859g	24300.7	-0.106268	0.0237728	-4.47015	7.81639e-06	3.52948e-05	protein_coding_gene	ChrM_C_glabrata_CBS138	1269454	1272718	+	RPN2	Ortholog(s) have endopeptidase activity%2C ubiquitin protein ligase binding activity and role in proteasome assembly%2C ubiquitin-dependent protein catabolic process;ebi_biotype=protein_coding
CAGL0L05038g	4013.63	0.260535	0.0583204	4.46731	7.92109e-06	3.57368e-05	protein_coding_gene	ChrL_C_glabrata_CBS138	571667	573478	+		Ortholog(s) have pre-mRNA branch point binding activity%2C role in mRNA branch site recognition and commitment complex localization;ebi_biotype=protein_coding
CAGL0C05577g	588.676	0.52095	0.116632	4.46661	7.94675e-06	3.58218e-05	protein_coding_gene	ChrC_C_glabrata_CBS138	536384	538313	+		Ortholog(s) have role in ascospore wall assembly%2C ascospore-type prospore membrane formation%2C mitochondrion inheritance%2C sporulation resulting in formation of a cellular spore;ebi_biotype=protein_coding
CAGL0I10747g	5388.13	-0.221455	0.0495851	-4.46616	7.96363e-06	3.58671e-05	protein_coding_gene	ChrI_C_glabrata_CBS138	1060797	1064793	+		Ortholog(s) have ammonium transmembrane transporter activity%2C role in ammonium transport%2C nitrogen utilization and plasma membrane localization;ebi_biotype=protein_coding
CAGL0J06688g	3322	-0.244412	0.0547312	-4.46568	7.9815e-06	3.59167e-05	protein_coding_gene	ChrJ_C_glabrata_CBS138	639696	642868	-		Ortholog(s) have role in establishment of cell polarity%2C positive regulation of G2/M transition of mitotic cell cycle%2C rDNA heterochromatin assembly%2C regulation of protein localization;ebi_biotype=protein_coding
CAGL0D06226g	1545	0.327267	0.0733618	4.461	8.15792e-06	3.66792e-05	protein_coding_gene	ChrD_C_glabrata_CBS138	586395	588725	-		Putative adhesin-like protein;ebi_biotype=protein_coding
CAGL0L03157g	961.577	0.723414	0.162192	4.46024	8.18675e-06	3.67773e-05	protein_coding_gene	ChrL_C_glabrata_CBS138	366957	367712	+		Ortholog(s) have DNA-binding transcription factor activity%2C DNA-binding transcription factor activity%2C RNA polymerase II-specific%2C sequence-specific DNA binding activity;ebi_biotype=protein_coding
CAGL0M10021g	1169.15	0.470205	0.105438	4.45955	8.21301e-06	3.68637e-05	protein_coding_gene	ChrM_C_glabrata_CBS138	997354	999057	+		Protein of unknown function;ebi_biotype=protein_coding
CAGL0F06693g	4652.34	-0.616174	0.138397	-4.45222	8.49889e-06	3.81142e-05	protein_coding_gene	ChrF_C_glabrata_CBS138	658052	658714	-		Ortholog(s) have protein carrier activity%2C unfolded protein binding activity%2C role in protein insertion into mitochondrial inner membrane and mitochondrial intermembrane space protein transporter complex localization;ebi_biotype=protein_coding
CAGL0I01914g	1808.69	0.445707	0.100169	4.44956	8.60471e-06	3.85559e-05	protein_coding_gene	ChrI_C_glabrata_CBS138	158946	160598	+		Ortholog(s) have role in meiosis I%2C negative regulation of protein localization to nucleolus%2C positive regulation of exit from mitosis and nucleolus%2C nucleus localization;ebi_biotype=protein_coding
CAGL0M13255g	5335.87	0.29174	0.0656989	4.44056	8.97266e-06	4.0136e-05	protein_coding_gene	ChrM_C_glabrata_CBS138	1304253	1306149	+		Ortholog(s) have endoplasmic reticulum localization;ebi_biotype=protein_coding
CAGL0G01320g	4709.36	-0.247751	0.0558451	-4.43639	9.14792e-06	4.08851e-05	protein_coding_gene	ChrG_C_glabrata_CBS138	123486	125487	-		Ortholog(s) have protein tyrosine/serine/threonine phosphatase activity;ebi_biotype=protein_coding
CAGL0M06303g	95912.6	-0.136565	0.0307987	-4.43412	9.24493e-06	4.12835e-05	protein_coding_gene	ChrM_C_glabrata_CBS138	654006	655506	-	RPS6B	Ortholog(s) have structural constituent of ribosome activity%2C role in maturation of SSU-rRNA from tricistronic rRNA transcript (SSU-rRNA%2C 5.8S rRNA%2C LSU-rRNA) and cytosolic small ribosomal subunit%2C small-subunit processome localization;ebi_biotype=protein_coding
CAGL0B02343g	1109.94	0.461643	0.104141	4.43285	9.29965e-06	4.14926e-05	protein_coding_gene	ChrB_C_glabrata_CBS138	222098	223897	-		Putative multidrug efflux pump of major facilitator superfamily%2C gene is downregulated in azole-resistant strain;ebi_biotype=protein_coding
CAGL0K10898r	649.079	0.497148	0.112196	4.43105	9.37756e-06	4.18046e-05	ncRNA_gene	ChrK_C_glabrata_CBS138	1064801	1065075	-		unspecified product;ebi_biotype=ncRNA
CAGL0I02178g	7349.49	-0.265131	0.0599822	-4.42016	9.86299e-06	4.38952e-05	protein_coding_gene	ChrI_C_glabrata_CBS138	188177	188809	+		Ortholog(s) have pyruvate transmembrane transporter activity%2C role in mitochondrial pyruvate transmembrane transport and integral component of mitochondrial inner membrane localization;ebi_biotype=protein_coding
CAGL0H03223g	6305.95	0.203891	0.0461276	4.42015	9.86323e-06	4.38952e-05	protein_coding_gene	ChrH_C_glabrata_CBS138	301008	303093	-		Ortholog(s) have O-acyltransferase activity%2C role in GPI anchor biosynthetic process%2C glycerol catabolic process%2C glycerol transport and endoplasmic reticulum%2C plasma membrane localization;ebi_biotype=protein_coding
CAGL0J04576g	6735.61	-0.299767	0.0679449	-4.41191	1.02463e-05	4.55615e-05	protein_coding_gene	ChrJ_C_glabrata_CBS138	435534	437438	-	DPH2	Has domain(s) with predicted role in peptidyl-diphthamide biosynthetic process from peptidyl-histidine and cytoplasm localization;ebi_biotype=protein_coding
CAGL0D06622g	12331.7	-0.150588	0.0341379	-4.41116	1.02816e-05	4.56522e-05	protein_coding_gene	ChrD_C_glabrata_CBS138	629236	633215	-		Ortholog(s) have MAP-kinase scaffold activity;ebi_biotype=protein_coding
CAGL0L06534g	24845.5	-0.165364	0.037488	-4.41111	1.02841e-05	4.56522e-05	protein_coding_gene	ChrL_C_glabrata_CBS138	737325	739836	+		Ortholog(s) have role in regulation of fungal-type cell wall biogenesis%2C regulation of mitotic cell cycle and cellular bud neck%2C incipient cellular bud site localization;ebi_biotype=protein_coding
CAGL0G08195g	894.963	-0.371396	0.0842739	-4.40701	1.04809e-05	4.64865e-05	protein_coding_gene	ChrG_C_glabrata_CBS138	777496	778170	-		Ortholog(s) have role in cardiolipin metabolic process%2C cristae formation%2C negative regulation of phosphatidylcholine biosynthetic process%2C phosphatidylethanolamine metabolic process%2C phospholipid transport;ebi_biotype=protein_coding
CAGL0E01463g	47469.8	-0.109515	0.0248561	-4.40593	1.05329e-05	4.66776e-05	protein_coding_gene	ChrE_C_glabrata_CBS138	137975	138897	-	CDC33	Translation initiation factor eIF4E%2C protein abundance decreased in ace2 mutant cells;ebi_biotype=protein_coding
CAGL0K05225g	18408.6	0.129553	0.0294123	4.40474	1.05909e-05	4.68948e-05	protein_coding_gene	ChrK_C_glabrata_CBS138	505284	508782	-		Ortholog(s) have clathrin binding activity%2C role in Golgi to vacuole transport and AP-1 adaptor complex localization;ebi_biotype=protein_coding
CAGL0L13288g	2855.81	0.290717	0.066024	4.4032	1.06664e-05	4.71894e-05	protein_coding_gene	ChrL_C_glabrata_CBS138	1418301	1423294	-		Protein of unknown function;ebi_biotype=protein_coding
CAGL0L03630g	44711.8	0.178561	0.0406007	4.39798	1.09263e-05	4.82985e-05	protein_coding_gene	ChrL_C_glabrata_CBS138	417009	419968	+	GSH1	Putative gamma glutamylcysteine synthetase%2C essential for viability%2C role in glutathione biosynthesis%2C required to keep the redox homeostasis and to detoxify the cell of metal ions;ebi_biotype=protein_coding
CAGL0I04906g	12668.7	-0.200717	0.0456521	-4.39667	1.09925e-05	4.85502e-05	protein_coding_gene	ChrI_C_glabrata_CBS138	447943	448905	+		Ortholog(s) have endopeptidase activator activity and role in proteasomal ubiquitin-independent protein catabolic process%2C proteasome-mediated ubiquitin-dependent protein catabolic process;ebi_biotype=protein_coding
CAGL0A02794g	3418.93	0.266706	0.0606942	4.39427	1.11148e-05	4.90489e-05	protein_coding_gene	ChrA_C_glabrata_CBS138	295447	296481	+		Ortholog(s) have inositol phosphoceramide synthase regulator activity%2C role in inositol phosphoceramide metabolic process and inositol phosphoceramide synthase complex%2C integral component of Golgi membrane localization;ebi_biotype=protein_coding
CAGL0L01903g	8070.88	0.237527	0.0541388	4.38738	1.14725e-05	5.05612e-05	protein_coding_gene	ChrL_C_glabrata_CBS138	219730	224745	+	RGT1	Ortholog(s) have DNA binding%2C DNA-binding transcription activator activity%2C RNA polymerase II-specific%2C RNA polymerase II cis-regulatory region sequence-specific DNA binding activity;ebi_biotype=protein_coding
CAGL0L11880g	11951.8	0.20141	0.0459076	4.3873	1.14767e-05	5.05612e-05	protein_coding_gene	ChrL_C_glabrata_CBS138	1274770	1277952	+	RPH1	Ortholog(s) have DNA-binding transcription repressor activity%2C RNA polymerase II-specific%2C histone demethylase activity (H3-K36 specific)%2C histone demethylase activity (H3-K9 specific)%2C sequence-specific DNA binding activity;ebi_biotype=protein_coding
CAGL0M02981g	4300.1	0.273723	0.0624096	4.38591	1.15501e-05	5.08359e-05	protein_coding_gene	ChrM_C_glabrata_CBS138	335687	339774	+		Ortholog(s) have phosphopentomutase activity and role in guanosine catabolic process%2C inosine catabolic process%2C purine ribonucleoside salvage;ebi_biotype=protein_coding
CAGL0I09394g	3057.7	-0.2792	0.0636606	-4.38575	1.15585e-05	5.08359e-05	protein_coding_gene	ChrI_C_glabrata_CBS138	902099	902500	-		Ortholog(s) have protein folding chaperone activity%2C role in mitochondrial respiratory chain complex II assembly and mitochondrial matrix localization;ebi_biotype=protein_coding
CAGL0F03267g	5201.87	-0.29973	0.0684565	-4.3784	1.19553e-05	5.25374e-05	protein_coding_gene	ChrF_C_glabrata_CBS138	321660	325837	-		Ortholog(s) have sterol binding%2C sterol transfer activity and cortical endoplasmic reticulum localization;ebi_biotype=protein_coding
CAGL0I09108g	2885.83	0.375032	0.085676	4.37733	1.20143e-05	5.27522e-05	protein_coding_gene	ChrI_C_glabrata_CBS138	881386	885498	-		Has domain(s) with predicted transmembrane transporter activity%2C role in transmembrane transport and integral component of membrane localization;ebi_biotype=protein_coding
CAGL0F06347g	14333.4	0.140546	0.0321569	4.37065	1.23879e-05	5.43471e-05	protein_coding_gene	ChrF_C_glabrata_CBS138	625036	628337	+	STV1	Ortholog(s) have phosphatidylinositol-4-phosphate binding%2C proton-transporting ATPase activity%2C rotational mechanism activity and role in vacuolar acidification;ebi_biotype=protein_coding
CAGL0E05170g	9940.44	-0.240091	0.0549573	-4.36868	1.24998e-05	5.47925e-05	protein_coding_gene	ChrE_C_glabrata_CBS138	504724	505943	-	GRE2(A)	Putative methylglyoxal reductase (NADPH-dependent);ebi_biotype=protein_coding
CAGL0L09152g	3152.14	-0.477687	0.109544	-4.3607	1.29648e-05	5.67831e-05	protein_coding_gene	ChrL_C_glabrata_CBS138	995243	996406	+	RPN11	Ortholog(s) have role in proteasome-mediated ubiquitin-dependent protein catabolic process and cytoplasm%2C nuclear periphery%2C nuclear proteasome complex%2C nucleus%2C proteasome regulatory particle%2C lid subcomplex localization;ebi_biotype=protein_coding
CAGL0E06600g	2312.57	0.286921	0.0658875	4.35472	1.3324e-05	5.83036e-05	protein_coding_gene	ChrE_C_glabrata_CBS138	658435	661332	+		Putative adhesin-like protein%2C belongs to adhesin cluster V;ebi_biotype=protein_coding
CAGL0M04125g	7155.15	0.198718	0.0456346	4.35455	1.33341e-05	5.83036e-05	protein_coding_gene	ChrM_C_glabrata_CBS138	454398	455497	-		Ortholog of S. cerevisiae : YNL320W%2C C. albicans SC5314 : CR_10500C_A%2C C. dubliniensis CD36 : Cd36_35340%2C C. parapsilosis CDC317 : CPAR2_200350 and C. auris B8441 : B9J08_001244;ebi_biotype=protein_coding
CAGL0L11462g	153938	-0.0938019	0.0215723	-4.34826	1.3722e-05	5.99493e-05	protein_coding_gene	ChrL_C_glabrata_CBS138	1221183	1222515	+		Ortholog(s) have RNA binding%2C structural constituent of ribosome activity%2C role in cytoplasmic translation%2C ribosomal large subunit assembly and cytosolic large ribosomal subunit localization;ebi_biotype=protein_coding
CAGL0A02387g	13098.2	-0.522271	0.120161	-4.34642	1.38375e-05	6.04038e-05	protein_coding_gene	ChrA_C_glabrata_CBS138	257781	261241	+		Ortholog(s) have structural constituent of ribosome activity and mitochondrial small ribosomal subunit localization;ebi_biotype=protein_coding
CAGL0K00341g	1282.34	0.689999	0.158893	4.34254	1.40847e-05	6.14318e-05	protein_coding_gene	ChrK_C_glabrata_CBS138	37531	37953	-		Protein of unknown function;ebi_biotype=protein_coding
CAGL0J09130g	3671.8	0.373895	0.0864345	4.32576	1.52005e-05	6.62433e-05	protein_coding_gene	ChrJ_C_glabrata_CBS138	901608	905204	+		Has domain(s) with predicted nucleic acid binding activity;ebi_biotype=protein_coding
CAGL0L12034g	8623.2	0.187169	0.0432942	4.32318	1.53798e-05	6.69692e-05	protein_coding_gene	ChrL_C_glabrata_CBS138	1292325	1297686	+		Ortholog(s) have DNA helicase activity%2C role in regulation of translational termination and cytoplasmic stress granule%2C polysome localization;ebi_biotype=protein_coding
CAGL0J10626g	2560.99	0.28577	0.0661757	4.31835	1.57202e-05	6.83946e-05	protein_coding_gene	ChrJ_C_glabrata_CBS138	1038392	1039996	-		Has domain(s) with predicted membrane localization;ebi_biotype=protein_coding
CAGL0L08976g	5916.5	0.247647	0.0573764	4.31619	1.58745e-05	6.90088e-05	protein_coding_gene	ChrL_C_glabrata_CBS138	980785	983416	-	SPB4	Has domain(s) with predicted ATP binding%2C helicase activity%2C nucleic acid binding activity;ebi_biotype=protein_coding
CAGL0A03234g	298561	-0.0978522	0.0226747	-4.31548	1.59254e-05	6.91729e-05	protein_coding_gene	ChrA_C_glabrata_CBS138	328547	331288	+	EFT2	Elongation factor 2;ebi_biotype=protein_coding
CAGL0L05346g	3056.75	0.287577	0.0667085	4.31094	1.62559e-05	7.05498e-05	protein_coding_gene	ChrL_C_glabrata_CBS138	592396	594642	+		Ortholog(s) have endodeoxyribonuclease activity%2C role in mitochondrial genome maintenance and mitochondrial inner membrane localization;ebi_biotype=protein_coding
CAGL0B00396g	6816.64	-1.11369	0.259116	-4.29804	1.72314e-05	7.47215e-05	protein_coding_gene	ChrB_C_glabrata_CBS138	23959	26636	-		Ortholog(s) have role in cristae formation%2C membrane organization and MICOS complex%2C mitochondrial crista junction localization;ebi_biotype=protein_coding
CAGL0I10428g	4672.22	-0.21944	0.0511983	-4.28608	1.81854e-05	7.87933e-05	protein_coding_gene	ChrI_C_glabrata_CBS138	1031434	1035223	-		Ortholog(s) have role in positive regulation of transcription elongation from RNA polymerase II promoter and CCR4-NOT core complex localization;ebi_biotype=protein_coding
CAGL0M00220g	37843.4	0.110295	0.0257442	4.28428	1.83336e-05	7.93699e-05	protein_coding_gene	ChrM_C_glabrata_CBS138	25533	30610	+		Ortholog(s) have dolichyl-phosphate-mannose-protein mannosyltransferase activity;ebi_biotype=protein_coding
CAGL0L00539g	5019.06	0.234296	0.054696	4.2836	1.83894e-05	7.95461e-05	protein_coding_gene	ChrL_C_glabrata_CBS138	61708	62567	-		Ortholog(s) have role in ubiquitin-dependent ERAD pathway;ebi_biotype=protein_coding
CAGL0L00715g	10179.1	0.159359	0.0372353	4.27977	1.87084e-05	8.08591e-05	protein_coding_gene	ChrL_C_glabrata_CBS138	88667	92269	+		Ortholog(s) have role in endocytosis%2C phospholipid translocation%2C retrograde vesicle-mediated transport%2C Golgi to endoplasmic reticulum%2C vacuole organization;ebi_biotype=protein_coding
CAGL0H08888g	2823.03	0.378859	0.0885495	4.2785	1.88156e-05	8.12556e-05	protein_coding_gene	ChrH_C_glabrata_CBS138	866718	870140	+		Ortholog(s) have role in sphingolipid biosynthetic process and endoplasmic reticulum localization;ebi_biotype=protein_coding
CAGL0E01419g	2916.89	0.288528	0.0674715	4.27629	1.90033e-05	8.19986e-05	protein_coding_gene	ChrE_C_glabrata_CBS138	132787	134819	+	YPS2	Putative aspartic protease%2C predicted GPI-anchor%2C member of a YPS gene cluster that is required for virulence in mice%2C induced in response to low pH and high temperature;ebi_biotype=protein_coding
CAGL0B04565g	38536.8	0.108458	0.0253677	4.27543	1.9077e-05	8.22488e-05	protein_coding_gene	ChrB_C_glabrata_CBS138	442882	444440	-		Ortholog(s) have alpha-1%2C2-mannosyltransferase activity%2C role in protein N-linked glycosylation%2C protein O-linked glycosylation and Golgi apparatus localization;ebi_biotype=protein_coding
CAGL0H06259g	12259.4	-0.204357	0.0478179	-4.27366	1.92287e-05	8.2835e-05	protein_coding_gene	ChrH_C_glabrata_CBS138	614732	619356	+		Significant homology to PAS domain containing protein kinase;ebi_biotype=protein_coding
CAGL0I09064g	4784.24	0.222668	0.0521154	4.27261	1.93202e-05	8.31608e-05	protein_coding_gene	ChrI_C_glabrata_CBS138	876544	878684	-		Ortholog(s) have phosphoprotein phosphatase activity%2C protein serine/threonine phosphatase activity;ebi_biotype=protein_coding
CAGL0M13365g	470.129	0.749895	0.175581	4.27094	1.94647e-05	8.37143e-05	protein_coding_gene	ChrM_C_glabrata_CBS138	1314634	1316572	+		Ortholog(s) have role in ascospore wall assembly%2C ascospore-type prospore membrane formation and prospore membrane%2C prospore membrane leading edge localization;ebi_biotype=protein_coding
CAGL0A04521g	160889	-0.107143	0.0251036	-4.26802	1.97216e-05	8.47497e-05	protein_coding_gene	ChrA_C_glabrata_CBS138	447271	447876	+		Ortholog(s) have structural constituent of ribosome activity%2C role in maturation of SSU-rRNA from tricistronic rRNA transcript (SSU-rRNA%2C 5.8S rRNA%2C LSU-rRNA) and cytosolic small ribosomal subunit localization;ebi_biotype=protein_coding
CAGL0K00495g	22765.5	-0.154757	0.0363051	-4.26267	2.01995e-05	8.67239e-05	protein_coding_gene	ChrK_C_glabrata_CBS138	53037	55624	+		Ortholog(s) have eukaryotic initiation factor 4E binding activity and role in deadenylation-dependent decapping of nuclear-transcribed mRNA%2C mRNA catabolic process%2C negative regulation of translation;ebi_biotype=protein_coding
CAGL0J07260g	12839.6	0.148891	0.0349302	4.26251	2.02141e-05	8.67239e-05	protein_coding_gene	ChrJ_C_glabrata_CBS138	700532	702448	-		Ortholog(s) have Rab geranylgeranyltransferase activity and role in activation of GTPase activity%2C endoplasmic reticulum to Golgi vesicle-mediated transport%2C protein geranylgeranylation%2C protein targeting to membrane;ebi_biotype=protein_coding
CAGL0H00484g	2379.2	-0.273311	0.0641549	-4.26018	2.04267e-05	8.75644e-05	protein_coding_gene	ChrH_C_glabrata_CBS138	47538	49187	-	CAF17	Ortholog(s) have role in protein maturation by [2Fe-2S] cluster transfer%2C protein maturation by [4Fe-4S] cluster transfer and mitochondrial matrix localization;ebi_biotype=protein_coding
CAGL0I06941g	3233.12	0.271369	0.0637793	4.2548	2.09232e-05	8.96195e-05	protein_coding_gene	ChrI_C_glabrata_CBS138	669358	670753	-	EDC1	Ortholog(s) have mRNA binding activity%2C role in deadenylation-dependent decapping of nuclear-transcribed mRNA%2C positive regulation of translation in response to stress and Dcp1-Dcp2 complex%2C cytoplasm%2C nucleus localization;ebi_biotype=protein_coding
CAGL0H05643g	122386	-0.111702	0.0263	-4.24721	2.16445e-05	9.26336e-05	protein_coding_gene	ChrH_C_glabrata_CBS138	559091	563362	+	RPS6B	Ortholog(s) have structural constituent of ribosome activity%2C role in maturation of SSU-rRNA from tricistronic rRNA transcript (SSU-rRNA%2C 5.8S rRNA%2C LSU-rRNA) and cytosolic small ribosomal subunit%2C small-subunit processome localization;ebi_biotype=protein_coding
CAGL0I04664g	415.645	0.576156	0.135689	4.24615	2.17475e-05	9.29983e-05	protein_coding_gene	ChrI_C_glabrata_CBS138	416100	416981	-		Ortholog(s) have role in cell morphogenesis involved in conjugation with cellular fusion%2C cytogamy and fungal-type cell wall%2C mating projection tip localization;ebi_biotype=protein_coding
CAGL0G08129g	6500.05	-0.210756	0.0496739	-4.24279	2.20754e-05	9.42471e-05	protein_coding_gene	ChrG_C_glabrata_CBS138	770716	774591	-		Ortholog(s) have ATP binding%2C ATPase activity%2C four-way junction DNA binding%2C guanine/thymine mispair binding%2C single base insertion or deletion binding activity;ebi_biotype=protein_coding
CAGL0K03459g	2071.95	-1.18502	0.279419	-4.24102	2.22506e-05	9.49176e-05	protein_coding_gene	ChrK_C_glabrata_CBS138	318998	319838	+	SPG4	Ortholog of S. cerevisiae : SPG4 and Saccharomyces cerevisiae S288C : YMR107W;ebi_biotype=protein_coding
CAGL0D01232g	3469.84	0.260041	0.0613765	4.23682	2.26705e-05	9.66303e-05	protein_coding_gene	ChrD_C_glabrata_CBS138	138547	140798	-		Ortholog(s) have signal sequence binding activity%2C role in vacuolar transport and late endosome localization;ebi_biotype=protein_coding
CAGL0F08283g	12901.8	0.263733	0.0622515	4.23656	2.26969e-05	9.66643e-05	protein_coding_gene	ChrF_C_glabrata_CBS138	825615	827708	+	GCN5	Ortholog(s) have H3 histone acetyltransferase activity%2C histone acetyltransferase activity%2C histone acetyltransferase activity (H3-K14 specific) and histone acetyltransferase activity (H3-K18 specific)%2C more;ebi_biotype=protein_coding
CAGL0C01727g	11975.7	0.199989	0.0472182	4.23541	2.28134e-05	9.70817e-05	protein_coding_gene	ChrC_C_glabrata_CBS138	183522	186256	+		Ortholog(s) have UDP-N-acetylglucosamine-dolichyl-phosphate N-acetylglucosaminephosphotransferase activity and role in N-glycan processing%2C aerobic respiration%2C dolichyl diphosphate biosynthetic process%2C protein N-linked glycosylation;ebi_biotype=protein_coding
CAGL0L04840g	238120	-0.116053	0.0274261	-4.23146	2.32174e-05	9.87211e-05	protein_coding_gene	ChrL_C_glabrata_CBS138	554664	557219	+	RPS23	Ortholog(s) have structural constituent of ribosome activity;ebi_biotype=protein_coding
CAGL0I08613g	6208.91	-0.31639	0.074834	-4.22789	2.35889e-05	0.000100219	protein_coding_gene	ChrI_C_glabrata_CBS138	840033	841951	-	DUR3	Putative plasma membrane polyamine transporter;ebi_biotype=protein_coding
CAGL0M04015g	1653.28	0.297781	0.0706667	4.21388	2.5102e-05	0.000106475	protein_coding_gene	ChrM_C_glabrata_CBS138	446677	447917	-		Ortholog(s) have sequence-specific DNA binding activity%2C role in allantoin catabolic process%2C nitrogen catabolite activation of transcription from RNA polymerase II promoter and nucleus localization;ebi_biotype=protein_coding
CAGL0H05071g	4312.16	0.163861	0.038908	4.21151	2.53673e-05	0.000107514	protein_coding_gene	ChrH_C_glabrata_CBS138	486792	490307	+		Ortholog(s) have SUMO transferase activity%2C damaged DNA binding%2C double-stranded DNA helicase activity%2C single-stranded DNA binding activity;ebi_biotype=protein_coding
CAGL0I03828g	29070.4	-0.101323	0.0241354	-4.19811	2.69153e-05	0.000113983	protein_coding_gene	ChrI_C_glabrata_CBS138	328636	334963	-	RPB1	RNA polymerase II largest subunit;ebi_biotype=protein_coding
CAGL0H08371g	16597.8	-0.169361	0.0403553	-4.19675	2.70776e-05	0.000114577	protein_coding_gene	ChrH_C_glabrata_CBS138	819159	820496	-		Has domain(s) with predicted uroporphyrinogen decarboxylase activity and role in porphyrin-containing compound biosynthetic process;ebi_biotype=protein_coding
CAGL0A03080g	687.684	-0.558727	0.133359	-4.18963	2.79406e-05	0.000118134	protein_coding_gene	ChrA_C_glabrata_CBS138	316349	316964	-		Ortholog(s) have role in mitochondrial respiratory chain complex II assembly;ebi_biotype=protein_coding
CAGL0K02959g	3292.3	-0.301834	0.0721793	-4.18172	2.8931e-05	0.000122223	protein_coding_gene	ChrK_C_glabrata_CBS138	262694	265824	-		Ortholog(s) have phosphoprotein phosphatase activity;ebi_biotype=protein_coding
CAGL0J04598g	7158.42	-0.195922	0.0469516	-4.17286	3.00806e-05	0.000126977	protein_coding_gene	ChrJ_C_glabrata_CBS138	437579	439311	+		Ortholog(s) have dihydroorotase activity and role in 'de novo' pyrimidine nucleobase biosynthetic process%2C pyrimidine nucleotide biosynthetic process;ebi_biotype=protein_coding
CAGL0H02871g	2530.97	-0.225158	0.0539865	-4.17063	3.0376e-05	0.000128121	protein_coding_gene	ChrH_C_glabrata_CBS138	264203	266233	+	ARG2	Ortholog(s) have acetyl-CoA:L-glutamate N-acetyltransferase activity%2C role in ornithine biosynthetic process and mitochondrial matrix localization;ebi_biotype=protein_coding
CAGL0F02563g	10940.2	-0.211358	0.0507333	-4.16607	3.09899e-05	0.000130606	protein_coding_gene	ChrF_C_glabrata_CBS138	250997	251952	+	HPT1	Putative hypoxanthine guanine phosphoribosyl transferase;ebi_biotype=protein_coding
CAGL0E01859g	487.095	0.878817	0.211054	4.16395	3.12793e-05	0.000131719	protein_coding_gene	ChrE_C_glabrata_CBS138	185786	187458	-	YPS10	Putative aspartic protease%2C predicted GPI-anchor%2C member of a YPS gene cluster that is required for virulence in mice%2C induced in response to low pH and high temperature;ebi_biotype=protein_coding
CAGL0H00682g	4693.47	-0.240388	0.0577413	-4.16319	3.13832e-05	0.000132051	protein_coding_gene	ChrH_C_glabrata_CBS138	64835	68456	-		Has domain(s) with predicted mannosyl-oligosaccharide glucosidase activity and role in oligosaccharide metabolic process;ebi_biotype=protein_coding
CAGL0G06138g	10071.8	-0.116293	0.0279587	-4.15947	3.1899e-05	0.000134114	protein_coding_gene	ChrG_C_glabrata_CBS138	585255	588014	-		Ortholog(s) have protein serine/threonine kinase activity and role in cell morphogenesis%2C endocytosis%2C glucose mediated signaling pathway%2C protein phosphorylation%2C response to glucose;ebi_biotype=protein_coding
CAGL0K06281g	8351.9	-0.184278	0.0443205	-4.15785	3.21257e-05	0.000134959	protein_coding_gene	ChrK_C_glabrata_CBS138	609698	610463	-		Ortholog(s) have guanylate kinase activity and role in GDP biosynthetic process;ebi_biotype=protein_coding
CAGL0G07315g	13859.6	-0.295617	0.071103	-4.15759	3.21623e-05	0.000135005	protein_coding_gene	ChrG_C_glabrata_CBS138	693615	694311	-	RCF1	Ortholog(s) have role in mitochondrial cytochrome c oxidase assembly%2C mitochondrial respirasome assembly%2C regulation of proton transport;ebi_biotype=protein_coding
CAGL0M11990g	19599.2	0.129013	0.0310796	4.15105	3.3096e-05	0.000138702	protein_coding_gene	ChrM_C_glabrata_CBS138	1189124	1191394	-		Ortholog(s) have cyclin-dependent protein serine/threonine kinase regulator activity;ebi_biotype=protein_coding
CAGL0A03949g	2705.52	0.457487	0.110219	4.15072	3.31426e-05	0.000138786	protein_coding_gene	ChrA_C_glabrata_CBS138	398987	400219	+		Ortholog(s) have role in ubiquinone biosynthetic process%2C ubiquinone-6 biosynthetic process and mitochondrial inner membrane%2C mitochondrion localization;ebi_biotype=protein_coding
CAGL0M12837g	25056.3	0.134092	0.0323181	4.14915	3.33719e-05	0.000139635	protein_coding_gene	ChrM_C_glabrata_CBS138	1267384	1269036	+		Ortholog(s) have alpha-ketoglutarate reductase activity%2C phosphoglycerate dehydrogenase activity and role in serine family amino acid biosynthetic process;ebi_biotype=protein_coding
CAGL0L11418g	5927.54	0.218493	0.0527041	4.14566	3.38843e-05	0.000141666	protein_coding_gene	ChrL_C_glabrata_CBS138	1213300	1215223	+		Ortholog(s) have role in cytoplasm to vacuole transport by the Cvt pathway%2C intra-Golgi vesicle-mediated transport and Golgi transport complex localization;ebi_biotype=protein_coding
CAGL0J10054g	6044.59	0.197462	0.0477146	4.13839	3.49746e-05	0.000146108	protein_coding_gene	ChrJ_C_glabrata_CBS138	985375	987824	-		Ortholog(s) have 3'-5' DNA helicase activity;ebi_biotype=protein_coding
CAGL0J06292g	1063.77	0.557519	0.134845	4.13451	3.55709e-05	0.000148481	protein_coding_gene	ChrJ_C_glabrata_CBS138	599244	600565	+		Ortholog of S. cerevisiae : YDL177C%2C Candida tenuis NRRL Y-1498 : CANTEDRAFT_103288%2C Debaryomyces hansenii CBS767 : DEHA2B10164g and Pichia stipitis Pignal : PICST_60871;ebi_biotype=protein_coding
CAGL0J11880g	3759.83	0.239133	0.0578475	4.13385	3.56731e-05	0.000148685	protein_coding_gene	ChrJ_C_glabrata_CBS138	1159949	1161074	-		Ortholog(s) have proton-transporting ATPase activity%2C rotational mechanism activity%2C role in vacuolar acidification and vacuolar proton-transporting V-type ATPase complex localization;ebi_biotype=protein_coding
CAGL0D00105g	552.644	0.797616	0.192948	4.13383	3.56765e-05	0.000148685	protein_coding_gene	ChrD_C_glabrata_CBS138	3088	3588	-		Protein of unknown function;ebi_biotype=protein_coding
CAGL0F01573g	5170.65	-0.255649	0.0618776	-4.13153	3.60364e-05	0.000150066	protein_coding_gene	ChrF_C_glabrata_CBS138	159401	163372	+		Ortholog(s) have mRNA binding%2C translation regulator activity and role in mitochondrial cytochrome c oxidase assembly%2C positive regulation of mitochondrial translational initiation;ebi_biotype=protein_coding
CAGL0L06886g	138112	-0.0917996	0.0222242	-4.13062	3.61787e-05	0.000150539	protein_coding_gene	ChrL_C_glabrata_CBS138	775651	778087	-		Ortholog(s) have cytosolic large ribosomal subunit localization;ebi_biotype=protein_coding
CAGL0M09020g	1522.13	-0.903337	0.218759	-4.12937	3.63763e-05	0.000151241	protein_coding_gene	ChrM_C_glabrata_CBS138	895491	898252	-		Ortholog(s) have succinate:fumarate antiporter activity%2C role in acetate catabolic process%2C carbon utilization%2C fatty acid catabolic process%2C fumarate transport%2C succinate transport and mitochondrion localization;ebi_biotype=protein_coding
CAGL0I04752g	21632.7	-0.19648	0.0475838	-4.12915	3.64109e-05	0.000151265	protein_coding_gene	ChrI_C_glabrata_CBS138	425244	428638	+		Ortholog(s) have phosphatidate cytidylyltransferase activity and role in CDP-diacylglycerol biosynthetic process%2C phosphatidylinositol metabolic process%2C phosphatidylserine metabolic process;ebi_biotype=protein_coding
CAGL0H02651g	5722.02	-0.221658	0.053735	-4.12502	3.70699e-05	0.000153881	protein_coding_gene	ChrH_C_glabrata_CBS138	238323	243358	+		Ortholog(s) have ribosomal large subunit binding%2C ubiquitin-protein transferase activity;ebi_biotype=protein_coding
CAGL0L13222g	12536.9	0.189027	0.0458275	4.12474	3.71147e-05	0.000153945	protein_coding_gene	ChrL_C_glabrata_CBS138	1413671	1415011	+		Ortholog(s) have cyclin-dependent protein serine/threonine kinase inhibitor activity;ebi_biotype=protein_coding
CAGL0F05819g	1540.69	0.389366	0.0944872	4.12083	3.77511e-05	0.000156461	protein_coding_gene	ChrF_C_glabrata_CBS138	584681	586288	-		Ortholog(s) have nucleus-vacuole junction localization;ebi_biotype=protein_coding
CAGL0F03421g	3559.42	-0.207691	0.0504389	-4.11767	3.82726e-05	0.000158498	protein_coding_gene	ChrF_C_glabrata_CBS138	335877	338867	-		Ortholog(s) have protein phosphatase inhibitor activity;ebi_biotype=protein_coding
CAGL0H03949g	2995.32	-0.209676	0.0509999	-4.1113	3.93434e-05	0.000162803	protein_coding_gene	ChrH_C_glabrata_CBS138	368317	369667	+		Has domain(s) with predicted role in RNA surveillance%2C nuclear-transcribed mRNA catabolic process%2C no-go decay%2C nuclear-transcribed mRNA catabolic process%2C non-stop decay;ebi_biotype=protein_coding
CAGL0M09339g	1994.89	-0.409454	0.099626	-4.10991	3.95809e-05	0.000163657	protein_coding_gene	ChrM_C_glabrata_CBS138	926673	928250	-		Ortholog(s) have mitochondrial intermembrane space localization;ebi_biotype=protein_coding
CAGL0H04389g	1322.54	-0.36711	0.0893587	-4.10828	3.98623e-05	0.000164691	protein_coding_gene	ChrH_C_glabrata_CBS138	413798	415199	+		Has domain(s) with predicted phosphatidylglycerophosphatase activity;ebi_biotype=protein_coding
CAGL0G09064g	1180.06	-0.58891	0.14346	-4.10505	4.04232e-05	0.000166877	protein_coding_gene	ChrG_C_glabrata_CBS138	863443	866540	-		Ortholog(s) have role in glycerol biosynthetic process and cytosol%2C nucleus localization;ebi_biotype=protein_coding
CAGL0L05082g	8555.52	0.155411	0.037865	4.10435	4.05456e-05	0.00016725	protein_coding_gene	ChrL_C_glabrata_CBS138	575374	576798	-		Ortholog(s) have role in protein maturation%2C protein targeting and Golgi apparatus localization;ebi_biotype=protein_coding
CAGL0D01012g	79060.1	-0.200429	0.0488639	-4.10177	4.09994e-05	0.000168924	protein_coding_gene	ChrD_C_glabrata_CBS138	118364	123067	+		Ortholog(s) have DNA-binding transcription activator activity%2C RNA polymerase II-specific%2C RNA polymerase II cis-regulatory region sequence-specific DNA binding activity;ebi_biotype=protein_coding
CAGL0F06919g	2803.98	-0.282396	0.0688489	-4.10168	4.10158e-05	0.000168924	protein_coding_gene	ChrF_C_glabrata_CBS138	677304	678264	-		Ortholog(s) have oxidoreductase activity%2C acting on NAD(P)H%2C oxygen as acceptor activity;ebi_biotype=protein_coding
CAGL0G02123g	10986.8	0.206841	0.0504538	4.09962	4.13837e-05	0.000170306	protein_coding_gene	ChrG_C_glabrata_CBS138	186037	187749	+		Ortholog(s) have role in regulation of transcription involved in G1/S transition of mitotic cell cycle;ebi_biotype=protein_coding
CAGL0E01771g	1706.51	-0.327481	0.0799063	-4.09831	4.16181e-05	0.000171136	protein_coding_gene	ChrE_C_glabrata_CBS138	175548	177873	-	YPS5	Putative aspartic protease%2C predicted GPI-anchor%2C member of a YPS gene cluster that is required for virulence in mice%2C gene is downregulated in azole-resistant strain;ebi_biotype=protein_coding
CAGL0I00858g	1952.77	-0.306591	0.0748719	-4.09487	4.22406e-05	0.00017356	protein_coding_gene	ChrI_C_glabrata_CBS138	62728	64127	-		Ortholog(s) have role in protein folding%2C tubulin complex assembly;ebi_biotype=protein_coding
CAGL0M07986g	231.851	-1.0534	0.257427	-4.09206	4.2756e-05	0.00017554	protein_coding_gene	ChrM_C_glabrata_CBS138	795136	795940	-		Ortholog(s) have role in mitochondrial cytochrome c oxidase assembly and integral component of mitochondrial inner membrane%2C mitochondrial intermembrane space localization;ebi_biotype=protein_coding
CAGL0H07557g	9422.94	-0.173646	0.0425028	-4.08553	4.3977e-05	0.000180412	protein_coding_gene	ChrH_C_glabrata_CBS138	737560	739882	+		Ortholog(s) have DNA-binding transcription activator activity%2C RNA polymerase II-specific%2C RNA polymerase II cis-regulatory region sequence-specific DNA binding activity;ebi_biotype=protein_coding
CAGL0I04488g	8827.23	-0.154214	0.03776	-4.08405	4.42569e-05	0.000181371	protein_coding_gene	ChrI_C_glabrata_CBS138	399821	402898	+		Ortholog(s) have nuclear localization sequence binding activity%2C role in exit from mitosis%2C protein import into nucleus and cellular bud neck%2C cellular bud tip%2C cytosol localization;ebi_biotype=protein_coding
CAGL0A01045g	40319.7	-0.208538	0.0510631	-4.08393	4.42797e-05	0.000181371	protein_coding_gene	ChrA_C_glabrata_CBS138	103980	106575	-		Ortholog(s) have fumarate hydratase activity%2C role in fumarate metabolic process%2C tricarboxylic acid cycle and cytosol%2C mitochondrial matrix%2C mitochondrion localization;ebi_biotype=protein_coding
CAGL0L00847g	12261.4	-0.137497	0.0336744	-4.08312	4.44358e-05	0.000181868	protein_coding_gene	ChrL_C_glabrata_CBS138	105864	107127	-	CBR1	Ortholog(s) have cytochrome-b5 reductase activity%2C acting on NAD(P)H activity;ebi_biotype=protein_coding
CAGL0K04411g	1280.48	-0.398876	0.0977017	-4.08259	4.45364e-05	0.000182138	protein_coding_gene	ChrK_C_glabrata_CBS138	418420	420034	-		Ortholog(s) have GTPase activator activity%2C role in positive regulation of GTPase activity%2C positive regulation of TORC1 signaling and Lst4-Lst7 complex%2C cytoplasm%2C vacuolar membrane localization;ebi_biotype=protein_coding
CAGL0L01969g	3772.29	-0.205508	0.0504113	-4.07661	4.56963e-05	0.000186735	protein_coding_gene	ChrL_C_glabrata_CBS138	230437	231634	+		Ortholog(s) have 5'-nucleotidase activity%2C pseudouridine 5'-phosphatase activity;ebi_biotype=protein_coding
CAGL0K11209g	5286.32	-0.221687	0.0544109	-4.07431	4.615e-05	0.000188443	protein_coding_gene	ChrK_C_glabrata_CBS138	1089251	1091104	+	PEX5	Ortholog(s) have peroxisome matrix targeting signal-1 binding%2C protein-macromolecule adaptor activity;ebi_biotype=protein_coding
CAGL0J04708g	2562.27	0.242949	0.0596421	4.07345	4.63218e-05	0.000188997	protein_coding_gene	ChrJ_C_glabrata_CBS138	447713	449761	+		Ortholog(s) have RNA helicase activity%2C role in generation of catalytic spliceosome for first transesterification step%2C spliceosomal complex disassembly and U2-type post-mRNA release spliceosomal complex%2C spliceosomal complex localization;ebi_biotype=protein_coding
CAGL0G06270g	14153.4	0.131191	0.0322215	4.07154	4.67037e-05	0.000190407	protein_coding_gene	ChrG_C_glabrata_CBS138	598008	602610	+		Ortholog(s) have phosphatidylcholine flippase activity%2C phosphatidylethanolamine flippase activity%2C phosphatidylserine flippase activity;ebi_biotype=protein_coding
CAGL0G00264g	33832.4	0.16566	0.0407201	4.06826	4.73655e-05	0.000192956	protein_coding_gene	ChrG_C_glabrata_CBS138	25709	28526	+	PXR1	Ortholog(s) have enzyme activator activity%2C telomerase inhibitor activity%2C role in box C/D RNA 3'-end processing%2C negative regulation of telomere maintenance via telomerase and nucleolus%2C nucleoplasm localization;ebi_biotype=protein_coding
CAGL0G07601g	18399.1	0.233297	0.0573754	4.06615	4.77964e-05	0.00019456	protein_coding_gene	ChrG_C_glabrata_CBS138	720617	722261	-		Has domain(s) with predicted role in transmembrane transport and integral component of membrane localization;ebi_biotype=protein_coding
CAGL0G07188g	52.8862	-1.67695	0.412558	-4.06476	4.80813e-05	0.000195568	protein_coding_gene	ChrG_C_glabrata_CBS138	682419	683243	-		Protein of unknown function;ebi_biotype=protein_coding
CAGL0L05874g	30432.4	-0.111255	0.0273811	-4.06322	4.8401e-05	0.000196716	protein_coding_gene	ChrL_C_glabrata_CBS138	654478	659755	+		Ortholog(s) have 5'-3' exoribonuclease activity%2C chromatin binding%2C eukaryotic initiation factor 4G binding%2C magnesium ion binding%2C ribonuclease activity;ebi_biotype=protein_coding
CAGL0L04268g	5752.31	-0.298122	0.0733896	-4.06219	4.86154e-05	0.000197434	protein_coding_gene	ChrL_C_glabrata_CBS138	499365	501161	-	ISN1	Ortholog(s) have IMP 5'-nucleotidase activity and role in inosine salvage%2C nicotinamide riboside biosynthetic process%2C nicotinic acid riboside biosynthetic process;ebi_biotype=protein_coding
CAGL0H06193g	9980.71	-0.179005	0.0440816	-4.06076	4.89141e-05	0.000198494	protein_coding_gene	ChrH_C_glabrata_CBS138	603483	608024	+		Ortholog(s) have DNA binding%2C DNA-dependent ATPase activity%2C chromatin binding activity;ebi_biotype=protein_coding
CAGL0D01265g	1350.62	-0.607954	0.149863	-4.05672	4.97664e-05	0.000201796	protein_coding_gene	ChrD_C_glabrata_CBS138	142000	142191	+	MT-I	Copper-binding metallothionein%2C involved in sequestration of metal ions%2C inducible by copper and silver%2C gene used for molecular typing of C. glabrata strain isolates;ebi_biotype=protein_coding
CAGL0E06160g	29224.3	-0.120807	0.0298122	-4.05226	5.07262e-05	0.000205529	protein_coding_gene	ChrE_C_glabrata_CBS138	618464	620573	-		Ortholog(s) have SNAP receptor activity%2C phosphatidic acid binding activity and role in ascospore formation%2C ascospore-type prospore assembly%2C ascospore-type prospore membrane formation;ebi_biotype=protein_coding
CAGL0K12254g	6448.69	0.265091	0.0654211	4.05207	5.07674e-05	0.000205537	protein_coding_gene	ChrK_C_glabrata_CBS138	1196947	1198261	-		Ortholog(s) have role in negative regulation of gluconeogenesis%2C proteasome-mediated ubiquitin-dependent protein catabolic process%2C protein catabolic process in the vacuole%2C protein targeting to vacuole;ebi_biotype=protein_coding
CAGL0K10296g	1858.72	0.35195	0.0868898	4.05053	5.11017e-05	0.000206731	protein_coding_gene	ChrK_C_glabrata_CBS138	1003532	1004341	-		Ortholog(s) have hydrolase activity%2C acting on ester bonds activity and role in acetate metabolic process;ebi_biotype=protein_coding
CAGL0B03047g	78492.3	-0.0655581	0.0161993	-4.04696	5.18863e-05	0.000209744	protein_coding_gene	ChrB_C_glabrata_CBS138	298407	300204	+	ILV5	Ketol-acid reducto-isomerase%2C mass spectrometry data indicates this gene is likely to be protein-coding;ebi_biotype=protein_coding
CAGL0L05632g	12765.9	-0.156667	0.0387166	-4.04651	5.19877e-05	0.000209992	protein_coding_gene	ChrL_C_glabrata_CBS138	611940	614848	+	PBS2	Ortholog(s) have MAP kinase kinase activity%2C MAP-kinase scaffold activity;ebi_biotype=protein_coding
CAGL0M11462g	18948.5	0.220789	0.0546311	4.04145	5.31207e-05	0.000214403	protein_coding_gene	ChrM_C_glabrata_CBS138	1129244	1130404	-		Ortholog(s) have lysophosphatidic acid acyltransferase activity and role in phosphatidic acid biosynthetic process;ebi_biotype=protein_coding
CAGL0K06567g	197178	-0.111758	0.0276557	-4.04104	5.32139e-05	0.000214614	protein_coding_gene	ChrK_C_glabrata_CBS138	644310	645479	+		Ortholog(s) have preribosome%2C large subunit precursor localization;ebi_biotype=protein_coding
CAGL0I01276g	5396.22	0.346502	0.0860158	4.02835	5.61693e-05	0.000226186	protein_coding_gene	ChrI_C_glabrata_CBS138	104222	105958	-		Ortholog(s) have cytoplasm%2C nucleus localization;ebi_biotype=protein_coding
CAGL0M03157g	6525.58	0.19707	0.0489679	4.02447	5.71028e-05	0.000229769	protein_coding_gene	ChrM_C_glabrata_CBS138	357811	361491	+	IRS4	Ortholog(s) have role in autophagy%2C cellular response to starvation%2C fungal-type cell wall organization%2C inositol lipid-mediated signaling%2C rDNA heterochromatin assembly and phagophore assembly site localization;ebi_biotype=protein_coding
CAGL0J00649g	16744.9	-0.144629	0.0359431	-4.02385	5.72553e-05	0.000230206	protein_coding_gene	ChrJ_C_glabrata_CBS138	57908	59257	-		Ortholog(s) have homoserine kinase activity and role in homoserine metabolic process%2C threonine biosynthetic process;ebi_biotype=protein_coding
CAGL0K06435g	11109.1	0.172292	0.0428226	4.02339	5.73652e-05	0.000230471	protein_coding_gene	ChrK_C_glabrata_CBS138	630290	635230	+		Ortholog(s) have role in negative regulation of gene expression and cytosol%2C nucleus localization;ebi_biotype=protein_coding
CAGL0D06050g	3940.43	-0.218383	0.0542878	-4.02269	5.75366e-05	0.000230983	protein_coding_gene	ChrD_C_glabrata_CBS138	573725	575551	+		Ortholog(s) have potassium ion transmembrane transporter activity%2C role in potassium ion transmembrane transport and integral component of plasma membrane%2C mating projection localization;ebi_biotype=protein_coding
CAGL0I09834g	36.4701	2.32384	0.577761	4.02214	5.7672e-05	0.000231349	protein_coding_gene	ChrI_C_glabrata_CBS138	938523	939783	-		Ortholog of S. cerevisiae : SPS4%2C C. albicans SC5314 : CR_09940W_A%2C C. dubliniensis CD36 : Cd36_35035%2C C. parapsilosis CDC317 : CPAR2_200810 and C. auris B8441 : B9J08_002747;ebi_biotype=protein_coding
CAGL0J00341g	18905.4	0.141723	0.0352773	4.01739	5.88461e-05	0.000235879	protein_coding_gene	ChrJ_C_glabrata_CBS138	23983	26842	-		Ortholog(s) have role in glycogen metabolic process%2C proteolysis;ebi_biotype=protein_coding
CAGL0K03047g	14920	0.172964	0.0430835	4.01463	5.95384e-05	0.000238472	protein_coding_gene	ChrK_C_glabrata_CBS138	284036	284847	+		Ortholog(s) have DNA binding%2C DNA binding%2C bending activity%2C role in mitochondrial DNA packaging%2C mitochondrial genome maintenance%2C mitochondrion inheritance and mitochondrial chromosome%2C mitochondrial nucleoid localization;ebi_biotype=protein_coding
CAGL0D01188g	340011	-0.0813184	0.0202752	-4.01072	6.05327e-05	0.000242269	protein_coding_gene	ChrD_C_glabrata_CBS138	135589	137437	-	TEF1	Translation elongation factor eEF1 alpha-A chain;ebi_biotype=protein_coding
CAGL0G01144g	12781.8	-0.149905	0.0374065	-4.00746	6.13743e-05	0.000245451	protein_coding_gene	ChrG_C_glabrata_CBS138	107585	110887	-		Ortholog(s) have nuclear import signal receptor activity%2C protein-containing complex binding activity;ebi_biotype=protein_coding
CAGL0K03377g	13078	0.143125	0.0357252	4.00627	6.16853e-05	0.000246506	protein_coding_gene	ChrK_C_glabrata_CBS138	307138	310414	-		Putative protein%2C gene is upregulated in azole-resistant strain;ebi_biotype=protein_coding
CAGL0I00748g	5390.57	-1.32848	0.33185	-4.00327	6.24736e-05	0.000249466	protein_coding_gene	ChrI_C_glabrata_CBS138	53727	56057	+		Ortholog(s) have NADH dehydrogenase activity%2C role in NADH oxidation%2C glycolytic fermentation to ethanol%2C regulation of apoptotic process and mitochondrial membrane%2C mitochondrion localization;ebi_biotype=protein_coding
CAGL0K09812g	6327.8	0.201421	0.0503698	3.99884	6.36536e-05	0.000253742	protein_coding_gene	ChrK_C_glabrata_CBS138	958743	960523	+		Has domain(s) with predicted nucleic acid binding%2C nucleotide binding activity;ebi_biotype=protein_coding
CAGL0C05357g	7026.23	0.168317	0.0420929	3.99871	6.36894e-05	0.000253742	protein_coding_gene	ChrC_C_glabrata_CBS138	510374	512104	+	HST1	Histone deacetylase%2C ortholog of S. cerevisiae SIR2%2C sensor of niacin limitation%2C regulates gene expression under niacin-limiting conditions;ebi_biotype=protein_coding
CAGL0H05137g	50973	-0.108022	0.0270266	-3.99689	6.4181e-05	0.000255507	protein_coding_gene	ChrH_C_glabrata_CBS138	495336	497477	-		Ortholog(s) have aldehyde dehydrogenase [NAD(P)+] activity%2C role in NADPH regeneration%2C acetate biosynthetic process%2C response to salt stress and cytosol%2C mitochondrion localization;ebi_biotype=protein_coding
CAGL0B03553g	12309.9	-0.148787	0.0372413	-3.99521	6.46373e-05	0.000257128	protein_coding_gene	ChrB_C_glabrata_CBS138	354337	357460	+		Ortholog(s) have rDNA binding%2C rRNA primary transcript binding activity and role in positive regulation of ribosome biogenesis%2C rRNA processing%2C rRNA transcription%2C ribosomal large subunit assembly;ebi_biotype=protein_coding
CAGL0M07766g	411.678	0.67989	0.170237	3.99378	6.50279e-05	0.000258486	protein_coding_gene	ChrM_C_glabrata_CBS138	781255	783126	+		Putative protein%2C gene is upregulated in azole-resistant strain;ebi_biotype=protein_coding
CAGL0L02827g	8871.86	0.317249	0.0794941	3.99085	6.58369e-05	0.000261306	protein_coding_gene	ChrL_C_glabrata_CBS138	330285	334008	-		Ortholog(s) have protein tyrosine phosphatase activity%2C role in inactivation of MAPK activity%2C maintenance of protein location in nucleus%2C peptidyl-tyrosine dephosphorylation%2C regulation of sporulation and nucleus localization;ebi_biotype=protein_coding
CAGL0H10230g	2573.88	0.229509	0.0575257	3.98968	6.61633e-05	0.000262403	protein_coding_gene	ChrH_C_glabrata_CBS138	1000391	1002389	-		Ortholog(s) have DNA replication origin binding%2C chromatin binding activity;ebi_biotype=protein_coding
CAGL0K07832g	964712	-0.0950511	0.0238379	-3.9874	6.68013e-05	0.000264733	protein_coding_gene	ChrK_C_glabrata_CBS138	779900	782822	+		Ortholog(s) have GDP binding%2C GTP binding%2C actin filament binding%2C calmodulin binding%2C melatonin binding%2C translation elongation factor activity;ebi_biotype=protein_coding
CAGL0F04279g	5412.92	0.230003	0.0576941	3.98659	6.70293e-05	0.000265436	protein_coding_gene	ChrF_C_glabrata_CBS138	424617	425724	+		Ortholog(s) have cyclohydrolase activity and role in riboflavin biosynthetic process%2C riboflavin metabolic process;ebi_biotype=protein_coding
CAGL0K10780g	50087	-0.183909	0.0461666	-3.98358	6.78838e-05	0.000268617	protein_coding_gene	ChrK_C_glabrata_CBS138	1048733	1052204	+		Ortholog(s) have IMP dehydrogenase activity and cytoplasm localization;ebi_biotype=protein_coding
CAGL0J02662g	4529.39	-0.195518	0.0491252	-3.97999	6.89179e-05	0.000272369	protein_coding_gene	ChrJ_C_glabrata_CBS138	263988	267347	+	IRC5	Ortholog(s) have role in mitotic recombination;ebi_biotype=protein_coding
CAGL0K11341g	2798.89	-0.343209	0.086235	-3.97993	6.89358e-05	0.000272369	protein_coding_gene	ChrK_C_glabrata_CBS138	1098474	1100111	+		Ortholog(s) have unfolded protein binding activity and role in mitochondrial cytochrome c oxidase assembly%2C negative regulation of programmed cell death%2C positive regulation of response to oxidative stress%2C protein processing;ebi_biotype=protein_coding
CAGL0B00594g	87598.7	0.143964	0.0361946	3.9775	6.96425e-05	0.000274954	protein_coding_gene	ChrB_C_glabrata_CBS138	51485	51682	+		Predicted GPI-linked protein;ebi_biotype=protein_coding
CAGL0H05379g	6495.56	0.250334	0.0629777	3.97496	7.03907e-05	0.000277699	protein_coding_gene	ChrH_C_glabrata_CBS138	517576	520937	-		Ortholog(s) have DNA-binding transcription activator activity%2C RNA polymerase II-specific%2C RNA polymerase II cis-regulatory region sequence-specific DNA binding activity;ebi_biotype=protein_coding
CAGL0F04015g	10888.2	-0.265938	0.0670079	-3.96875	7.22509e-05	0.000284824	protein_coding_gene	ChrF_C_glabrata_CBS138	390857	406518	-		Ortholog of S. cerevisiae : FMP42%2C C. albicans SC5314 : CR_04760C_A%2C C. dubliniensis CD36 : Cd36_30130%2C C. parapsilosis CDC317 : CPAR2_204050 and C. auris B8441 : B9J08_001977;ebi_biotype=protein_coding
CAGL0B03905g	3394.47	0.233696	0.0589171	3.96652	7.29291e-05	0.000287282	protein_coding_gene	ChrB_C_glabrata_CBS138	385157	386779	+	GPI14	Ortholog(s) have mannosyltransferase activity%2C role in GPI anchor biosynthetic process%2C fungal-type cell wall organization and glycosylphosphatidylinositol-mannosyltransferase I complex localization;ebi_biotype=protein_coding
CAGL0K05247g	1719.82	0.442153	0.111543	3.96397	7.3712e-05	0.000290148	protein_coding_gene	ChrK_C_glabrata_CBS138	509501	513298	+		Ortholog(s) have ubiquitin protein ligase binding activity%2C role in fungal-type cell wall organization%2C regulation of transcription by RNA polymerase II and nucleus localization;ebi_biotype=protein_coding
CAGL0D04950g	7646.82	0.195201	0.049294	3.95993	7.4971e-05	0.000294882	protein_coding_gene	ChrD_C_glabrata_CBS138	479666	480785	-		Ortholog(s) have lysophosphatidic acid acyltransferase activity%2C role in cellular triglyceride homeostasis%2C lipid droplet organization and endoplasmic reticulum%2C lipid droplet localization;ebi_biotype=protein_coding
CAGL0I09878g	21174.9	-0.145094	0.0366607	-3.95775	7.56576e-05	0.00029736	protein_coding_gene	ChrI_C_glabrata_CBS138	943723	946145	+		Ortholog(s) have long-chain fatty acid-CoA ligase activity%2C medium-chain fatty acid-CoA ligase activity%2C myristoyl-CoA ligase activity%2C oleoyl-CoA ligase activity%2C palmitoyl-CoA ligase activity;ebi_biotype=protein_coding
CAGL0C03938g	188.392	1.54412	0.390515	3.95406	7.68356e-05	0.000301764	protein_coding_gene	ChrC_C_glabrata_CBS138	386673	388586	-		Has domain(s) with predicted transferase activity%2C transferring glycosyl groups activity and role in protein glycosylation;ebi_biotype=protein_coding
CAGL0M06017g	3673.91	0.224405	0.0567871	3.9517	7.75988e-05	0.000304533	protein_coding_gene	ChrM_C_glabrata_CBS138	630625	632093	-		Ortholog(s) have prephenate dehydrogenase (NAD+) activity and role in tyrosine biosynthetic process%2C tyrosine metabolic process;ebi_biotype=protein_coding
CAGL0C00209g	5710.43	0.538888	0.13639	3.95109	7.77953e-05	0.000305076	protein_coding_gene	ChrC_C_glabrata_CBS138	11552	16360	-	AWP7	Putative adhesin-like cell wall protein%2C belongs to adhesin cluster IV%2C predicted GPI-anchor;ebi_biotype=protein_coding
CAGL0I09328g	6657.39	0.232705	0.0589392	3.94822	7.8733e-05	0.000308523	protein_coding_gene	ChrI_C_glabrata_CBS138	898433	899688	+	TSC10	Ortholog(s) have 3-dehydrosphinganine reductase activity%2C role in 3-keto-sphinganine metabolic process%2C sphingolipid biosynthetic process and lipid droplet localization;ebi_biotype=protein_coding
CAGL0H05951g	1708.62	-0.34863	0.0883338	-3.94673	7.92248e-05	0.000310043	protein_coding_gene	ChrH_C_glabrata_CBS138	585227	586026	-		Ortholog of S. cerevisiae : YPL107W%2C C. albicans SC5314 : C4_01930C_A%2C C. dubliniensis CD36 : Cd36_41820%2C C. parapsilosis CDC317 : CPAR2_400500 and C. auris B8441 : B9J08_000760;ebi_biotype=protein_coding
CAGL0I07359g	1617.57	-0.447898	0.113487	-3.94669	7.92392e-05	0.000310043	protein_coding_gene	ChrI_C_glabrata_CBS138	711087	713030	-	INO4	Transcriptional regulator involved in de novo inositol biosynthesis%2C activator of INO1 gene expression%2C mutants unable to grow in the absence of inositol;ebi_biotype=protein_coding
CAGL0H04741g	15790.1	-0.143371	0.0363296	-3.94638	7.93405e-05	0.000310208	protein_coding_gene	ChrH_C_glabrata_CBS138	453220	454417	-		Ortholog(s) have role in endoplasmic reticulum to Golgi vesicle-mediated transport and COPII-coated ER to Golgi transport vesicle localization;ebi_biotype=protein_coding
CAGL0K00935g	4009.96	-0.263223	0.0667197	-3.9452	7.97319e-05	0.000311507	protein_coding_gene	ChrK_C_glabrata_CBS138	94308	95327	-		Ortholog(s) have phosphatase activity%2C phosphoprotein phosphatase activity%2C thiosulfate sulfurtransferase activity and role in dephosphorylation;ebi_biotype=protein_coding
CAGL0G08624g	11521	0.158667	0.0402254	3.94444	7.99867e-05	0.00031227	protein_coding_gene	ChrG_C_glabrata_CBS138	811681	814350	-	QDR2	Drug:H+ antiporter of the Major Facilitator Superfamily%2C confers imidazole drug resistance%2C involved in quinidine/multidrug efflux%2C gene is activated by Pdr1p%2C upregulated in azole-resistant strain;ebi_biotype=protein_coding
CAGL0K00429g	16970	-0.129642	0.0328965	-3.94089	8.11785e-05	0.000316451	protein_coding_gene	ChrK_C_glabrata_CBS138	45025	46706	+		Has domain(s) with predicted nucleotide binding activity;ebi_biotype=protein_coding
CAGL0C02123g	8978.32	0.141375	0.0358805	3.94015	8.143e-05	0.000317196	protein_coding_gene	ChrC_C_glabrata_CBS138	215053	217001	+		Ortholog(s) have role in protein folding and endoplasmic reticulum localization;ebi_biotype=protein_coding
CAGL0M05951g	1011.77	-0.629796	0.159883	-3.9391	8.17888e-05	0.000318121	protein_coding_gene	ChrM_C_glabrata_CBS138	626283	626905	+	FMP46	Has domain(s) with predicted oxidoreductase activity and mitochondrion localization;ebi_biotype=protein_coding
CAGL0C05511g	12282.1	0.154549	0.0392676	3.93578	8.29268e-05	0.000322309	protein_coding_gene	ChrC_C_glabrata_CBS138	530941	532044	-		Ortholog(s) have alkaline phosphatase activity%2C phosphatase activity%2C phosphoglycolate phosphatase activity%2C phosphoprotein phosphatase activity and role in phosphorylated carbohydrate dephosphorylation%2C protein dephosphorylation;ebi_biotype=protein_coding
CAGL0M08558g	83.1726	1.18011	0.299858	3.93557	8.29981e-05	0.000322347	protein_coding_gene	ChrM_C_glabrata_CBS138	855046	855342	-		Protein of unknown function;ebi_biotype=protein_coding
CAGL0I05258g	9514.67	0.147996	0.0376232	3.93364	8.36704e-05	0.000324718	protein_coding_gene	ChrI_C_glabrata_CBS138	498272	500443	+		Ortholog(s) have role in regulation of transcription by RNA polymerase II and RSC-type complex%2C SWI/SNF complex localization;ebi_biotype=protein_coding
CAGL0I07051g	6413.26	-0.433325	0.11017	-3.93322	8.38141e-05	0.000325035	protein_coding_gene	ChrI_C_glabrata_CBS138	679083	680982	+		Ortholog(s) have cyclin-dependent protein serine/threonine kinase regulator activity%2C role in positive regulation of macroautophagy and cyclin-dependent protein kinase holoenzyme complex localization;ebi_biotype=protein_coding
CAGL0C03674g	1821.75	-0.288152	0.0733283	-3.92962	8.50808e-05	0.000329704	protein_coding_gene	ChrC_C_glabrata_CBS138	365902	367017	-		Ortholog(s) have mitochondrial ribosome binding activity%2C role in protein insertion into mitochondrial inner membrane from matrix and mitochondrial inner membrane localization;ebi_biotype=protein_coding
CAGL0K12342g	6635.72	0.157311	0.0400373	3.92912	8.52576e-05	0.000330145	protein_coding_gene	ChrK_C_glabrata_CBS138	1204541	1207693	+	ALG1	Ortholog(s) have beta-1%2C4-mannosyltransferase activity%2C role in oligosaccharide-lipid intermediate biosynthetic process%2C protein N-linked glycosylation and endoplasmic reticulum localization;ebi_biotype=protein_coding
CAGL0M12408g	74683.4	-0.12234	0.0311581	-3.92644	8.62129e-05	0.000333436	protein_coding_gene	ChrM_C_glabrata_CBS138	1238040	1239623	+		Ortholog(s) have cytosolic large ribosomal subunit localization;ebi_biotype=protein_coding
CAGL0L04950g	16819.1	-0.16276	0.041453	-3.92638	8.62346e-05	0.000333436	protein_coding_gene	ChrL_C_glabrata_CBS138	564355	567024	-	ERB1	Ortholog(s) have nucleolus localization;ebi_biotype=protein_coding
CAGL0J08734g	32591.5	0.101762	0.0259485	3.92167	8.79358e-05	0.000339764	protein_coding_gene	ChrJ_C_glabrata_CBS138	862398	864924	+	PMT2	Ortholog(s) have dolichyl-phosphate-mannose-protein mannosyltransferase activity;ebi_biotype=protein_coding
CAGL0M13101g	4236.45	0.298868	0.0762869	3.91768	8.94046e-05	0.000344931	protein_coding_gene	ChrM_C_glabrata_CBS138	1286859	1289650	+		Protein of unknown function;ebi_biotype=protein_coding
CAGL0G05247g	3767.44	0.267073	0.0681754	3.91744	8.94933e-05	0.000345019	protein_coding_gene	ChrG_C_glabrata_CBS138	490836	494166	-		Ortholog(s) have thiol-dependent ubiquitin-specific protease activity;ebi_biotype=protein_coding
CAGL0M05621g	4438.88	-0.224899	0.0574163	-3.91698	8.96652e-05	0.000345428	protein_coding_gene	ChrM_C_glabrata_CBS138	601450	603363	-		Ortholog(s) have mannosyltransferase activity and role in glycosphingolipid biosynthetic process%2C mannosyl-inositol phosphorylceramide biosynthetic process%2C sphingolipid biosynthetic process;ebi_biotype=protein_coding
CAGL0I07117g	22319.8	-0.421321	0.107681	-3.91267	9.12828e-05	0.000351402	protein_coding_gene	ChrI_C_glabrata_CBS138	683757	686166	+		Ortholog(s) have thiamine diphosphokinase activity and role in thiamine diphosphate biosynthetic process;ebi_biotype=protein_coding
CAGL0A00495g	183083	0.155933	0.0398928	3.9088	9.27575e-05	0.000356817	protein_coding_gene	ChrA_C_glabrata_CBS138	53688	57757	-	PMA1	Putative plasma membrane proton pump with a predicted role in pH homeostasis;ebi_biotype=protein_coding
CAGL0A04411g	4023.25	-0.199142	0.0509584	-3.90792	9.30923e-05	0.000357843	protein_coding_gene	ChrA_C_glabrata_CBS138	433151	435741	+	SKT5	Ortholog(s) have enzyme activator activity and role in cellular protein localization%2C fungal-type cell wall chitin biosynthetic process%2C mitotic division septum assembly%2C regulation of fungal-type cell wall beta-glucan biosynthetic process;ebi_biotype=protein_coding
CAGL0K04785g	1147.81	-0.429118	0.109845	-3.90659	9.36095e-05	0.000359567	protein_coding_gene	ChrK_C_glabrata_CBS138	466192	467211	+		Ortholog of S. cerevisiae : MRX7%2C C. albicans SC5314 : C6_00120W_A%2C C. dubliniensis CD36 : Cd36_19820%2C C. parapsilosis CDC317 : CPAR2_603375 and C. auris B8441 : B9J08_005197;ebi_biotype=protein_coding
CAGL0K08866g	7693.74	-0.169931	0.043528	-3.90394	9.46396e-05	0.000363258	protein_coding_gene	ChrK_C_glabrata_CBS138	889371	890575	+	RPN8	Putative non-ATPase regulatory subunit of 26S proteasome%2C gene is upregulated in azole-resistant strain;ebi_biotype=protein_coding
CAGL0I03102g	10869.3	-0.148161	0.0380139	-3.89754	9.71741e-05	0.000372714	protein_coding_gene	ChrI_C_glabrata_CBS138	265853	270217	-		Ortholog(s) have role in Golgi to plasma membrane protein transport%2C actin cytoskeleton organization%2C endoplasmic reticulum to Golgi vesicle-mediated transport and intra-Golgi vesicle-mediated transport%2C more;ebi_biotype=protein_coding
CAGL0I10200g	2678.05	0.310711	0.0798174	3.89277	9.91051e-05	0.000379843	protein_coding_gene	ChrI_C_glabrata_CBS138	985781	996555	+	PWP3	Protein with tandem repeats%2C putative adhesin-like protein%2C belongs to adhesin cluster II;ebi_biotype=protein_coding
CAGL0M05885g	5779.55	0.18669	0.0481151	3.88007	0.000104425	0.000399939	protein_coding_gene	ChrM_C_glabrata_CBS138	617895	622075	-		Ortholog(s) have endonuclease activity and role in cleavage in ITS2 between 5.8S rRNA and LSU-rRNA of tricistronic rRNA transcript (SSU-rRNA%2C 5.8S rRNA%2C LSU-rRNA)%2C maturation of 5.8S rRNA%2C maturation of LSU-rRNA;ebi_biotype=protein_coding
CAGL0I02750g	4939.57	-0.181035	0.046671	-3.87897	0.0001049	0.000401465	protein_coding_gene	ChrI_C_glabrata_CBS138	242778	244837	-		Ortholog(s) have enzyme activator activity%2C phospholipid binding activity and role in actin filament organization%2C actin nucleation%2C clathrin-dependent endocytosis%2C endocytosis%2C response to salt stress;ebi_biotype=protein_coding
CAGL0I02464g	4761.38	0.275229	0.0710325	3.87469	0.000106762	0.000408098	protein_coding_gene	ChrI_C_glabrata_CBS138	217449	220187	+		Putative component of microtubule-nucleating complex%2C gene is upregulated in azole-resistant strain;ebi_biotype=protein_coding
CAGL0K06259g	2124.91	0.668895	0.172635	3.87463	0.000106788	0.000408098	protein_coding_gene	ChrK_C_glabrata_CBS138	607350	608945	-	TSA1	Thiol-specific antioxidant protein%2C predicted thioredoxin peroxidase involved in oxidative stress response%2C protein abundance decreased in ace2 mutant cells;ebi_biotype=protein_coding
CAGL0G02497g	15999	0.156508	0.0404177	3.87225	0.000107836	0.000411803	protein_coding_gene	ChrG_C_glabrata_CBS138	223087	228919	+		Ortholog(s) have ribonucleoprotein complex binding activity;ebi_biotype=protein_coding
CAGL0C04411g	98420.9	-0.115282	0.0297876	-3.87013	0.000108775	0.000415087	protein_coding_gene	ChrC_C_glabrata_CBS138	424798	426955	+	HTA1	Ortholog(s) have role in DNA repair and replication fork protection complex localization;ebi_biotype=protein_coding
CAGL0E00275g	1886.07	0.246997	0.0638452	3.86868	0.000109425	0.000417262	protein_coding_gene	ChrE_C_glabrata_CBS138	23149	28815	+	EPA20	Putative adhesin%2C belongs to adhesin cluster I;ebi_biotype=protein_coding
CAGL0D02178g	6992.61	0.192771	0.0498392	3.86786	0.000109793	0.00041836	protein_coding_gene	ChrD_C_glabrata_CBS138	222367	224590	+		Has domain(s) with predicted role in amino acid transport%2C transmembrane transport and integral component of membrane%2C membrane localization;ebi_biotype=protein_coding
CAGL0H09108g	12693.2	0.143069	0.0370069	3.86602	0.000110628	0.000421236	protein_coding_gene	ChrH_C_glabrata_CBS138	888845	891239	+		Protein of unknown function;ebi_biotype=protein_coding
CAGL0D00154g	720.194	0.463698	0.120073	3.86182	0.000112546	0.000428229	protein_coding_gene	ChrD_C_glabrata_CBS138	16937	18027	-	AQY1	Has domain(s) with predicted channel activity%2C role in transmembrane transport and membrane localization;ebi_biotype=protein_coding
CAGL0B01947g	3735.14	-0.230976	0.0598431	-3.85969	0.000113529	0.000431656	protein_coding_gene	ChrB_C_glabrata_CBS138	179271	181007	-	INO2	Transcriptional regulator involved in de novo inositol biosynthesis%2C activator of INO1 gene expression%2C mutants unable to grow in the absence of inositol;ebi_biotype=protein_coding
CAGL0H05753g	2363.54	0.296631	0.0768613	3.8593	0.000113714	0.000432047	protein_coding_gene	ChrH_C_glabrata_CBS138	569589	570936	-	PNG1	Ortholog(s) have metal ion binding%2C misfolded protein binding%2C peptide-N4-(N-acetyl-beta-glucosaminyl)asparagine amidase activity;ebi_biotype=protein_coding
CAGL0M09779g	7854.94	0.150662	0.0390417	3.859	0.000113854	0.000432266	protein_coding_gene	ChrM_C_glabrata_CBS138	968244	970096	+	CTS1	Putative endochitinase with a predicted role in cell separation;ebi_biotype=protein_coding
CAGL0F08833g	26591.8	0.110498	0.0286808	3.85268	0.000116833	0.000443256	protein_coding_gene	ChrF_C_glabrata_CBS138	873614	876734	+		Putative adhesin-like protein;ebi_biotype=protein_coding
CAGL0I03080g	2819.61	-0.331951	0.0862019	-3.85085	0.000117707	0.000446248	protein_coding_gene	ChrI_C_glabrata_CBS138	264318	265487	-	URA3	Orotidine 5'-phosphate decarboxylase%2C catalyzes a step in pyrimidine biosynthesis%2C protein abundance decreased in ace2 mutant cells;ebi_biotype=protein_coding
CAGL0C03509g	12973.7	0.172125	0.0447087	3.84991	0.000118162	0.00044765	protein_coding_gene	ChrC_C_glabrata_CBS138	350577	353742	-		Ortholog(s) have protein kinase activity%2C protein serine/threonine kinase activity;ebi_biotype=protein_coding
CAGL0C03069g	20125.4	-0.222797	0.0578935	-3.84839	0.000118898	0.000450114	protein_coding_gene	ChrC_C_glabrata_CBS138	303435	304422	+		Ortholog(s) have CDP-diacylglycerol-serine O-phosphatidyltransferase activity;ebi_biotype=protein_coding
CAGL0H02475g	3580.63	-0.296983	0.0771815	-3.84785	0.000119159	0.000450776	protein_coding_gene	ChrH_C_glabrata_CBS138	224077	226485	+		Ortholog(s) have translation regulator activity%2C role in mitochondrial cytochrome c oxidase assembly%2C positive regulation of mitochondrial translation and mitochondrial inner membrane localization;ebi_biotype=protein_coding
CAGL0I06424g	2266.8	0.279268	0.0726774	3.84257	0.000121755	0.00045996	protein_coding_gene	ChrI_C_glabrata_CBS138	621721	622453	-		Has domain(s) with predicted FMN binding%2C oxidoreductase activity%2C pyridoxamine-phosphate oxidase activity;ebi_biotype=protein_coding
CAGL0D01540g	10229.1	0.167029	0.0434682	3.84255	0.000121762	0.00045996	protein_coding_gene	ChrD_C_glabrata_CBS138	164786	167326	+		Ortholog of S. cerevisiae : YPR063C%2C C. albicans SC5314 : C6_01210W_A%2C C. dubliniensis CD36 : Cd36_61340%2C C. parapsilosis CDC317 : CPAR2_602790 and C. auris B8441 : B9J08_005400;ebi_biotype=protein_coding
CAGL0L13431g	1118.98	0.447405	0.116501	3.84036	0.000122856	0.000463425	protein_coding_gene	ChrL_C_glabrata_CBS138	1453192	1455687	+		Protein of unknown function;ebi_biotype=protein_coding
CAGL0F04081g	959.064	0.391686	0.102032	3.83885	0.000123611	0.000465941	protein_coding_gene	ChrF_C_glabrata_CBS138	406037	408124	+		Has domain(s) with predicted DNA-binding transcription factor activity%2C role in regulation of transcription%2C DNA-templated and nucleus localization;ebi_biotype=protein_coding
CAGL0L01771g	2635.65	0.27306	0.0711479	3.83792	0.000124079	0.000467369	protein_coding_gene	ChrL_C_glabrata_CBS138	196554	206870	+		Ortholog(s) have DNA-binding transcription factor activity%2C role in positive regulation of pseudohyphal growth%2C positive regulation of transcription by RNA polymerase II and nucleus localization;ebi_biotype=protein_coding
CAGL0M13849g	38700.3	0.0952176	0.0248218	3.83605	0.00012503	0.000470613	protein_coding_gene	ChrM_C_glabrata_CBS138	1368174	1370021	+	GAS2	Putative glycoside hydrolase of the Gas/Phr family%2C predicted GPI-anchor;ebi_biotype=protein_coding
CAGL0I07381g	4439.51	0.233354	0.0608611	3.83421	0.000125966	0.000473795	protein_coding_gene	ChrI_C_glabrata_CBS138	712055	714439	+		Has domain(s) with predicted role in retrograde vesicle-mediated transport%2C Golgi to endoplasmic reticulum and integral component of membrane localization;ebi_biotype=protein_coding
CAGL0A01366g	4240.85	0.188739	0.0492397	3.83307	0.000126556	0.000475674	protein_coding_gene	ChrA_C_glabrata_CBS138	140257	144775	+	EPA9	Putative adhesin%2C belongs to adhesin cluster I;ebi_biotype=protein_coding
CAGL0J02948g	11707.9	-0.206938	0.0540152	-3.83111	0.000127569	0.000479136	protein_coding_gene	ChrJ_C_glabrata_CBS138	284769	287244	+	FCY2	Purine-cytosine transporter;ebi_biotype=protein_coding
CAGL0I08107g	5124.82	0.196299	0.0513822	3.82037	0.00013325	0.000500116	protein_coding_gene	ChrI_C_glabrata_CBS138	790385	792592	-		Ortholog(s) have role in axial cellular bud site selection%2C establishment of protein localization%2C negative regulation of Rho guanyl-nucleotide exchange factor activity%2C regulation of protein localization to cell division site;ebi_biotype=protein_coding
CAGL0G05984g	633.222	0.550825	0.144195	3.82	0.000133454	0.000500523	protein_coding_gene	ChrG_C_glabrata_CBS138	576662	577921	+		Ortholog(s) have role in ascospore wall assembly;ebi_biotype=protein_coding
[truncated: 3,872 more rows]

## Sheet: upc2A_vs_BG2
gene_ID	baseMean	log2FoldChange	lfcSE	stat	pvalue	padj	gene_type	chromosome	start	stop	strand	name	description
[truncated: 5,239 more rows]

## Sheet: upc2Acst6_vs_BG2
gene_ID	baseMean	log2FoldChange	lfcSE	stat	pvalue	padj	gene_type	chromosome	start	stop	strand	name	description
[truncated: 5,239 more rows]

## Sheet: upc2AFlu_vs_upc2A
gene_ID	baseMean	log2FoldChange	lfcSE	stat	pvalue	padj	gene_type	chromosome	start	stop	strand	name	description
[truncated: 5,239 more rows]

[truncated: 6 more sheets: cst6Flu_vs_BG2Flu, upc2AFlu_vs_BG2Flu, upc2Acst6Flu_vs_BG2Flu, upc2Acst6_vs_cst6, upc2Acst6Flu_vs_cst6Flu, upc2Acst6Flu_vs_upc2AFlu]
