# Supplementary material for: Genetic interaction analysis of Candida glabrata transcription factors CST6 and UPC2A in the regulation of respiration and fluconazole susceptibility
Source: Antimicrob Agents Chemother. 2024 Dec 23;69(2):e01294-24. doi: 10.1128/aac.01294-24 (PMC11823675; doi:10.1128/aac.01294-24)
Supplement: Table S3 — Oligonucleotides used in the study. [file aac.01294-24-s0005.xlsx]

## Sheet: Strain Construction
Primer name	Primer function	Primer sequence
CST6 F1	UTR amplification	AGCTCAGATATGCAAGAATCG
CST6 R1	UTR amplification	cacggcgcgcctagcagcgg CTGGAGATATATGCCCCTGA
CST6 F3	UTR amplification	gtcagcggccgcatccctgc TCAAAATGTGGGCTATGGTG
CST6 R3	UTR amplification	CCGACTCATTCACCTCATTT
CST6 nF	nested fusion PCR	GTAGCTGCTAACAATGCGT
CST6 nR	Nested fusion PCR	TGACTCCTTATCATGCTTATCG
CST6 intF	target gene check	TTGGTGCCGAAAATGGTAAT
CST6 intR	target gene check	GTCTTTGTGTTCCCGAATCA
CST6 Nou UF	integration check	ACATTATGTTTGGGGCTCAG
CST6 Nou UR	integration check	CAAGACTGTCAAGGAGGGTA
CST6 Nou DF	integration check	cggccgctgacTATCATG
CST6 Nou DR	integration check	ATGTTGTGGAGTCTAAATAACTG
CST6 HygB UF	integration check	TACACTGCGCTGAAAATCAA
CST6 HygB UR	integration check	cggcacaattgaatagggaa
CST6 HygB DF	integration check	cacccaaggcatttctatatct
CST6 HygB DR	integration check	CCGACTCATTCACCTCATTT
UPC2A F1	UTR amplification	AAGAAGGGTGAAATGTGACG
UPC2A R1	UTR amplification	cacggcgcgcctagcagcgg ACTGTCTTCGTTTCGTGTAC
UPC2A F3	UTR amplification	gtcagcggccgcatccctgc TGCAGTTCCAGAAAATCCTG
UPC2A R3	UTR amplification	TCCTAAATCACCCGTCATCA
UPC2A nF	nested fusion PCR	CCTAAACTTGGTGTGTGTGT
UPC2A nR	nested fusion PCR	ACGTTCTATCCAACAATGCT
UPC2A intF	target gene check	TGGATTTGAATGGGAGTCCT
UPC2A intR	target gene check	CCTGCAAAGTCTGAAATACCT
UPC2A Nou UF	integration check	TTGAAGTCAATGGTAAGCGG
UPC2A Nou UR	integration check	CAAGACTGTCAAGGAGGGTA
UPC2A Nou DF	integration check	AAGTTAAGTGCGCAGAAAGT
UPC2A Nou DR	integration check	TTCAAGAAACCAAGCACGAT
UPC2A HygB UF	integration check	TTGAAGTCAATGGTAAGCGG
UPC2A HygB UR	integration check	cggcacaattgaatagggaa
UPC2A HygB DF	integration check	ccacccaaggcatttctata
UPC2A HygB DR	integration check	TTCAAGAAACCAAGCACGAT
